# Supplementary material for: A Novel Synthetic Pathway to Lanthanide Triple‐Decker Complexes: Selective Expansion of a Sandwich Complex by an Insertion Reaction
Source: Angew Chem Int Ed Engl. 2025 Apr 14;64(25):e202503942. doi: 10.1002/anie.202503942 (PMC12171317; doi:10.1002/anie.202503942)
Supplement: Supplementary file 7 — Supporting Information [file ANIE-64-e202503942-s004.zip]

Archive with 2 entries (2 files):
- 3_optimized-structures.txt
- 3_path_structures.txt
