# Supplementary material for: A Novel Synthetic Pathway to Lanthanide Triple‐Decker Complexes: Selective Expansion of a Sandwich Complex by an Insertion Reaction
Source: Angew Chem Int Ed Engl. 2025 Apr 14;64(25):e202503942. doi: 10.1002/anie.202503942 (PMC12171317; doi:10.1002/anie.202503942)
Supplement: Supplementary file 7 — Supporting Information [file ANIE-64-e202503942-s004.zip › 3_optimized-structures.txt]

# Cartesian coordinates are listed in xyz format (Angström).
# Energies are listed in Hartrees. The contribution of the D4 
# dispersion correction is additionally listed separately.

# Structures were optimized at the given level of theory.
# grid 3 was used for all calculations. Computational settings 
# are detailed within the Supporting Information (PDF).

----------------------------------------------------------
----------------------------------------------------------
Reaction energy
----------------------------------------------------------
----------------------------------------------------------

----------------------------------------------------------
[Sm(η8-COTTIPS)]
----------------------------------------------------------
PBE0/def2-TZVP/D4:
77
Energy = -2255.683261060	dispersion contribution = -0.0998968771
Sm   12.4926110    5.0830477    2.4337613 
C    11.7573985    5.7892524    4.8792976 
C    11.7581661    4.3803216    4.8805778 
C    14.7999763    5.7897505    3.4410973 
C    14.8004493    4.3801230    3.4416697 
C    13.9092407    6.8317013    3.8109383 
C    13.9104676    3.3380202    3.8128697 
C    12.6362381    6.7919459    4.4319399 
C    12.6378092    3.3777125    4.4346183 
Si   14.4629336    8.5864045    3.4165394 
Si   14.4635416    1.5832719    3.4180662 
C    12.9677837    9.5753981    2.7475111 
C    15.0756905    9.4352886    5.0026151 
C    15.9226638    8.5727429    2.1876936 
C    12.9681680    0.5952569    2.7479135 
C    15.0755983    0.7329870    5.0036498 
C    15.9233915    1.5969953    2.1893649 
C    13.3426877   10.9680327    2.2459667 
C    12.1372900    8.8368026    1.7015712 
C    13.9926574    9.5954584    6.0651019 
C    16.2683325    8.6733204    5.5774235 
C    16.6917478    9.8905703    2.1088060 
C    15.5445685    8.0915369    0.7896386 
C    13.3432477   -0.7961783    2.2431635 
C    12.1367665    1.3357765    1.7040370 
C    13.9924929    0.5718374    6.0658994 
C    16.2681607    1.4944435    5.5793178 
C    16.6924782    0.2791932    2.1101299 
C    15.5451762    2.0784829    0.7914159 
H    10.8316161    3.9702134    5.2715851 
H    15.7040593    4.0142675    2.9677011 
H    12.1886733    2.3965986    4.5603650 
H    10.8303534    6.1990920    5.2694097 
H    15.7034487    6.1557153    2.9669389 
H    12.1862847    7.7728702    4.5560811 
H    12.3214938    9.7176603    3.6234899 
H    15.4152240   10.4388975    4.7124618 
H    16.6195310    7.8365593    2.6091712 
H    12.3224647    0.4509582    3.6239860 
H    15.4151621   -0.2703514    4.7125772 
H    16.6202906    2.3331071    2.6109134 
H    13.9459840   11.5197518    2.9709476 
H    12.4470667   11.5647039    2.0411613 
H    13.9126555   10.9170114    1.3146704 
H    12.7254207    8.5834724    0.8155015 
H    11.2914789    9.4471722    1.3653233 
H    11.7195551    7.9145734    2.1203112 
H    13.1442121   10.1865929    5.7103797 
H    14.3921067   10.0991676    6.9522163 
H    13.6108796    8.6228507    6.3865772 
H    15.9841234    7.6499654    5.8390368 
H    16.6411611    9.1560172    6.4873275 
H    17.1026141    8.6116607    4.8738315 
H    16.0838105   10.6959213    1.6917318 
H    17.5702581    9.7828007    1.4630198 
H    17.0452179   10.2202609    3.0876657 
H    15.0130531    7.1355714    0.8172175 
H    16.4344194    7.9541797    0.1654717 
H    14.9055193    8.8171171    0.2790390 
H    13.9471842   -1.3492414    2.9665834 
H    12.4477045   -1.3927254    2.0376541 
H    13.9126232   -0.7429615    1.3116280 
H    12.7248183    1.5932346    0.8190655 
H    11.2923116    0.7249161    1.3652813 
H    11.7169134    2.2556552    2.1258555 
H    13.1439661   -0.0188064    5.7105592 
H    14.3918533    0.0671408    6.9524894 
H    13.6108618    1.5441591    6.3884148 
H    15.9838166    2.5174739    5.8420421 
H    16.6410295    1.0107877    6.4886959 
H    17.1024488    1.5569854    4.8758112 
H    16.0845444   -0.5260442    1.6928273 
H    17.5709820    0.3871561    1.4643715 
H    17.0459566   -0.0507698    3.0888942 
H    15.0145311    3.0349277    0.8192357 
H    16.4349203    2.2151089    0.1669337 
H    14.9053353    1.3534689    0.2810030 

----------------------------------------------------------
[Eu(η8-COTTIPS)]
----------------------------------------------------------
PBE0/def2-TZVP/D4:
77
Energy = -2308.090454489	dispersion contribution = -0.0993813346
Eu   12.4880691    5.0850123    2.4515626 
C    11.7634357    5.7893673    4.8889693 
C    11.7633149    4.3802824    4.8887452 
C    14.7974611    5.7895905    3.4325330 
C    14.7974161    4.3801371    3.4324679 
C    13.9088023    6.8317524    3.8071981 
C    13.9086857    3.3379658    3.8069454 
C    12.6394696    6.7922614    4.4362634 
C    12.6392604    3.3774077    4.4358226 
Si   14.4625995    8.5866039    3.4159052 
Si   14.4625744    1.5831120    3.4158422 
C    12.9668066    9.5741800    2.7461047 
C    15.0740934    9.4351016    5.0028236 
C    15.9235757    8.5761589    2.1883979 
C    12.9671135    0.5956591    2.7450944 
C    15.0731255    0.7345598    5.0031020 
C    15.9242390    1.5935137    2.1891550 
C    13.3396272   10.9666941    2.2428740 
C    12.1379958    8.8322811    1.7011369 
C    13.9917409    9.5941746    6.0661482 
C    16.2677508    8.6742027    5.5770413 
C    16.6918076    9.8947077    2.1128856 
C    15.5477794    8.0976302    0.7887882 
C    13.3402103   -0.7966923    2.2416174 
C    12.1387256    1.3378671    1.7000027 
C    13.9900816    0.5748940    6.0656360 
C    16.2661113    1.4957636    5.5783061 
C    16.6928158    0.2751226    2.1144176 
C    15.5491490    2.0716907    0.7892357 
H    10.8390210    3.9704363    5.2852537 
H    15.6980549    4.0140731    2.9530363 
H    12.1899857    2.3965290    4.5624567 
H    10.8392179    6.1992293    5.2856392 
H    15.6980984    6.1556533    2.9530946 
H    12.1902989    7.7731406    4.5632096 
H    12.3200570    9.7163121    3.6217558 
H    15.4125213   10.4391377    4.7127639 
H    16.6202871    7.8395228    2.6094061 
H    12.3199730    0.4532311    3.6204090 
H    15.4120982   -0.2693085    4.7131042 
H    16.6205782    2.3303742    2.6103843 
H    13.9410778   11.5203875    2.9678847 
H    12.4432490   11.5616001    2.0362016 
H    13.9109201   10.9154504    1.3124031 
H    12.7270996    8.5781671    0.8158799 
H    11.2910942    9.4401823    1.3631789 
H    11.7219702    7.9101953    2.1222590 
H    13.1415249   10.1829129    5.7116404 
H    14.3910420   10.0999780    6.9521507 
H    13.6126328    8.6211125    6.3892841 
H    15.9847093    7.6504078    5.8381898 
H    16.6401932    9.1568756    6.4871265 
H    17.1020060    8.6137670    4.8733346 
H    16.0835885   10.7004440    1.6969327 
H    17.5709071    9.7888980    1.4675702 
H    17.0442912   10.2227324    3.0926429 
H    15.0180394    7.1406801    0.8134331 
H    16.4386085    7.9634424    0.1653187 
H    14.9081026    8.8234036    0.2792012 
H    13.9412533   -1.3506377    2.9667750 
H    12.4439452   -1.3915258    2.0342481 
H    13.9120220   -0.7451308    1.3114818 
H    12.7282530    1.5923905    0.8151404 
H    11.2920739    0.7299894    1.3613789 
H    11.7223997    2.2597455    2.1212742 
H    13.1403063   -0.0140477    5.7104123 
H    14.3889378    0.0690236    6.9518008 
H    13.6104351    1.5477568    6.3887382 
H    15.9825043    2.5193964    5.8394691 
H    16.6380986    1.0130322    6.4885467 
H    17.1008335    1.5566686    4.8751893 
H    16.0849610   -0.5309331    1.6985440 
H    17.5721327    0.3809151    1.4693954 
H    17.0450199   -0.0524269    3.0944331 
H    15.0193320    3.0286100    0.8133656 
H    16.4403022    2.2057775    0.1662084 
H    14.9097764    1.3457675    0.2794819 

----------------------------------------------------------
[Yb(η8-COTTIPS)]
----------------------------------------------------------
PBE0/def2-TZVP/D4:
77
Energy = -2756.952997890	dispersion contribution = -0.0997003723
Yb   12.6722253    5.0848051    2.9080257 
C    11.9797771    5.7904952    5.2450772 
C    11.9798436    4.3788111    5.2450085 
C    14.9549852    5.7903025    3.6692444 
C    14.9550512    4.3794425    3.6691759 
C    14.0733674    6.8326125    4.0654190 
C    14.0735353    3.3370093    4.0652513 
C    12.8337079    6.7952389    4.7520387 
C    12.8338709    3.3741971    4.7518725 
Si   14.4873552    8.5598027    3.4563003 
Si   14.4877106    1.6099132    3.4559925 
C    12.9197471    9.2744297    2.6165481 
C    14.9735710    9.6989589    4.8965814 
C    15.9658824    8.5177227    2.2493099 
C    12.9201856    0.8951692    2.6161951 
C    14.9740876    0.4706977    4.8961736 
C    15.9662111    1.6522685    2.2489873 
C    13.1769116   10.5662272    1.8447738 
C    12.1716221    8.2645485    1.7472993 
C    13.8605392    9.9495004    5.9094174 
C    16.2083277    9.1403954    5.6018070 
C    16.6346890    9.8741288    2.0295750 
C    15.6509443    7.8624505    0.9062585 
C    13.1775049   -0.3965607    1.8443587 
C    12.1719749    1.9050183    1.7469822 
C    13.8611653    0.2200908    5.9091133 
C    16.2089112    1.0292478    5.6012932 
C    16.6351192    0.2959445    2.0290667 
C    15.6511776    2.3076892    0.9060315 
H    11.0712902    3.9704943    5.6766697 
H    15.8356274    4.0137878    3.1549406 
H    12.3779830    2.3958320    4.8746544 
H    11.0711861    6.1986837    5.6767804 
H    15.8355267    6.1560896    3.1550443 
H    12.3777239    7.7735466    4.8749112 
H    12.2503068    9.5276500    3.4486160 
H    15.2402872   10.6651175    4.4467329 
H    16.7075344    7.8857913    2.7560543 
H    12.2507668    0.6418384    3.4482462 
H    15.2407717   -0.4954366    4.4462541 
H    16.7078222    2.2841965    2.7557953 
H    13.7055852   11.3055870    2.4512276 
H    12.2366627   11.0227888    1.5165660 
H    13.7770350   10.3880092    0.9489726 
H    12.8199595    7.8029286    0.9955263 
H    11.3417753    8.7363733    1.2093398 
H    11.7249986    7.4850335    2.3795014 
H    12.9657160   10.3790906    5.4510834 
H    14.1949045   10.6469344    6.6852456 
H    13.5689117    9.0232121    6.4108203 
H    15.9957118    8.1560446    6.0287045 
H    16.5237565    9.7958272    6.4207752 
H    17.0600030    9.0263922    4.9262619 
H    15.9697131   10.5831102    1.5317972 
H    17.5207831    9.7641585    1.3946927 
H    16.9596276   10.3312929    2.9659096 
H    15.2109949    6.8685635    1.0272461 
H    16.5588607    7.7467272    0.3041485 
H    14.9560912    8.4697627    0.3197499 
H    13.7062265   -1.1359066    2.4507869 
H    12.2373131   -0.8531926    1.5160849 
H    13.7776474   -0.2182273    0.9485917 
H    12.8202701    2.3667047    0.9952154 
H    11.3421559    1.4331439    1.2090224 
H    11.7253043    2.6844891    2.3792048 
H    12.9663099   -0.2095181    5.4508587 
H    14.1956344   -0.4773538    6.6848875 
H    13.5695570    1.1463551    6.4105728 
H    15.9963259    2.0135745    6.0282615 
H    16.5244418    0.3737812    6.4201943 
H    17.0605102    1.1432983    4.9256587 
H    15.9701804   -0.4130301    1.5312281 
H    17.5211816    0.4060625    1.3941649 
H    16.9601280   -0.1613055    2.9653354 
H    15.2111461    3.3015232    1.0271599 
H    16.5590653    2.4235659    0.3039075 
H    14.9563563    1.7003911    0.3194691 

----------------------------------------------------------
[Sm(η9-CNT)2]
----------------------------------------------------------
PBE0/def2-TZVP/D4:
37
Energy = -1354.143236264	dispersion contribution = -0.0451130706
C    -2.2621682    0.3787806   -1.8059061 
H    -3.1390774   -0.2315378   -2.0016874 
C    -2.5213104    1.2637000   -0.7553465 
H    -3.5355714    1.1230197   -0.3930766 
C    -1.8712307    2.2367213    0.0099567 
H    -2.5403386    2.6114026    0.7792024 
C    -0.6196989    2.8486209    0.1266693 
H    -0.6239824    3.5479434    0.9577360 
C     0.6498830    2.8075699   -0.4570652 
H     1.3194500    3.4857956    0.0640358 
C     1.3433418    2.1364172   -1.4689092 
H     2.3803684    2.4591104   -1.4849710 
C     1.1367820    1.1442564   -2.4315245 
H     2.0644561    0.9391662   -2.9579838 
C     0.1255174    0.2993096   -2.8993395 
H     0.5168053   -0.3543307   -3.6735573 
C    -1.2168434   -0.0021594   -2.6530025 
H    -1.5389836   -0.8152061   -3.2971963 
Sm    0.0000009    0.0000183   -0.0000107 
C     2.2622095   -0.3789107    1.8060182 
H     3.1391668    0.2313106    2.0018966 
C     2.5213294   -1.2637598    0.7553952 
H     3.5356030   -1.1230967    0.3931514 
C     1.8712218   -2.2366988   -0.0099881 
H     2.5403110   -2.6113328   -0.7792739 
C     0.6196815   -2.8485787   -0.1267108 
H     0.6239416   -3.5478512   -0.9578197 
C    -0.6498917   -2.8075406    0.4570411 
H    -1.3194608   -3.4857572   -0.0640664 
C    -1.3433500   -2.1363895    1.4688862 
H    -2.3803773   -2.4590771    1.4849421 
C    -1.1368005   -1.1442126    2.4314883 
H    -2.0644915   -0.9390789    2.9579011 
C    -0.1255335   -0.2992763    2.8993181 
H    -0.5168358    0.3544100    3.6734906 
C     1.2168593    0.0021068    2.6530484 
H     1.5390174    0.8151353    3.2972579 

----------------------------------------------------------
[Eu(η9-CNT)2]
----------------------------------------------------------
PBE0/def2-TZVP/D4:
37
Energy = -1406.549227338	dispersion contribution = -0.0458386155
C    -2.2649050    0.3854483   -1.8120450 
H    -3.1419804   -0.2246669   -2.0078596 
C    -2.5239025    1.2705547   -0.7612900 
H    -3.5384374    1.1302812   -0.3995342 
C    -1.8753437    2.2460292    0.0018126 
H    -2.5454302    2.6233559    0.7689195 
C    -0.6228352    2.8558011    0.1195501 
H    -0.6278329    3.5567111    0.9493305 
C     0.6472290    2.8148243   -0.4633973 
H     1.3163250    3.4941500    0.0568619 
C     1.3407681    2.1421176   -1.4738350 
H     2.3778587    2.4646535   -1.4899680 
C     1.1336211    1.1518827   -2.4387464 
H     2.0607300    0.9487846   -2.9669956 
C     0.1224370    0.3074813   -2.9067142 
H     0.5127446   -0.3441426   -3.6831633 
C    -1.2197783    0.0048264   -2.6590384 
H    -1.5421416   -0.8075077   -3.3040441 
Eu    0.0000186    0.0000167    0.0000006 
C     2.2649242   -0.3855143    1.8121021 
H     3.1420196    0.2245594    2.0079566 
C     2.5239147   -1.2706038    0.7613308 
H     3.5384634   -1.1303549    0.3996035 
C     1.8753406   -2.2460288   -0.0018225 
H     2.5454275   -2.6233419   -0.7689360 
C     0.6228190   -2.8557664   -0.1195939 
H     0.6278027   -3.5566490   -0.9493971 
C    -0.6472367   -2.8147941    0.4633719 
H    -1.3163403   -3.4941091   -0.0568915 
C    -1.3407746   -2.1420863    1.4738100 
H    -2.3778674   -2.4646158    1.4899316 
C    -1.1336420   -1.1518390    2.4387116 
H    -2.0607615   -0.9487166    2.9669321 
C    -0.1224446   -0.3074717    2.9067104 
H    -0.5127514    0.3441652    3.6831492 
C     1.2197912   -0.0048718    2.6590787 
H     1.5421705    0.8074373    3.3041083 

----------------------------------------------------------
[Yb(η9-CNT)2]
----------------------------------------------------------
PBE0/def2-TZVP/D4:
37
Energy = -1855.413403010	dispersion contribution = -0.0446969731
C    -2.2217128    0.2781094   -1.7114742 
H    -3.0942706   -0.3405001   -1.8985743 
C    -2.4801015    1.1618423   -0.6603060 
H    -3.4896085    1.0118534   -0.2896043 
C    -1.8313467    2.1359860    0.1031447 
H    -2.4964490    2.5023949    0.8793008 
C    -0.5794819    2.7456925    0.2206624 
H    -0.5804762    3.4355783    1.0591642 
C     0.6897931    2.7056325   -0.3625282 
H     1.3619256    3.3747110    0.1662449 
C     1.3830245    2.0331918   -1.3724360 
H     2.4229386    2.3455478   -1.3794328 
C     1.1759120    1.0429630   -2.3364025 
H     2.1060837    0.8296399   -2.8543742 
C     0.1649098    0.1995435   -2.8046067 
H     0.5588035   -0.4614183   -3.5707654 
C    -1.1770260   -0.1021464   -2.5580641 
H    -1.4952950   -0.9228175   -3.1938572 
Yb    0.0000087    0.0000053    0.0000022 
C     2.2217196   -0.2781293    1.7114910 
H     3.0942826    0.3404684    1.8986022 
C     2.4801053   -1.1618490    0.6603110 
H     3.4896134   -1.0118632    0.2896134 
C     1.8313448   -2.1359819   -0.1031484 
H     2.4964429   -2.5023883   -0.8793086 
C     0.5794790   -2.7456875   -0.2206624 
H     0.5804727   -3.4355712   -1.0591667 
C    -0.6898006   -2.7056237    0.3625184 
H    -1.3619332   -3.3746989   -0.1662603 
C    -1.3830316   -2.0331834    1.3724266 
H    -2.4229481   -2.3455339    1.3794222 
C    -1.1759104   -1.0429618    2.3363990 
H    -2.1060825   -0.8296366    2.8543704 
C    -0.1649098   -0.1995403    2.8046035 
H    -0.5588063    0.4614234    3.5707589 
C     1.1770296    0.1021405    2.5580704 
H     1.4953013    0.9228076    3.1938661 

----------------------------------------------------------
[(η9-CNT)Sm(μ-η8:η8-COTTIPS)Sm(η9-CNT)]
----------------------------------------------------------
PBE0/def2-TZVP/D4:
114
Energy = -3609.906754887	dispersion contribution = -0.1728797318
C     0.7001303    3.1157325    3.9839629 
C     2.0069079    0.8556727    4.2801731 
C     1.7679876    2.2216757    4.1015665 
C    -4.9680672    1.6207941    1.2539588 
C     1.3062676   -0.3453637    4.4219331 
C    -2.7354244   -2.6744842   -1.8869761 
C    -3.7271572   -1.5484180   -1.6056890 
C    -5.1527749   -2.0727553   -1.7767862 
Si   -3.4814790   -0.5416888   -0.0004829 
C    -1.7084562    1.6534663   -0.0093501 
C    -1.7534472    0.2358285   -0.0049827 
C    -4.8749118    0.7612141   -0.0065728 
C    -0.7030258    2.6401224   -0.0010562 
C    -0.7065885   -0.7248247   -0.0047845 
C     0.7155361    3.1150010   -3.9877923 
C     2.0107869    0.8502998   -4.2928281 
C     1.7794416    2.2177152   -4.1147416 
C    -4.9750738    1.6020206   -1.2789838 
C     1.3048718   -0.3483235   -4.4309626 
C    -2.7521166   -2.6759938    1.8868649 
C    -3.7209398   -1.5268315    1.6192848 
C    -5.1549535   -2.0129186    1.8290947 
Sm   -0.0096105    0.9607559    2.1253916 
C    -0.6979215    3.1185511    3.9849170 
C    -2.0155363    0.8667489    4.2886222 
C    -0.0086330   -0.8186930    4.4742554 
C    -1.7710005    2.2314149    4.1104829 
C     4.9775527    1.5936698    1.2836466 
C    -1.3206833   -0.3385482    4.4285970 
C     2.7573599   -2.6829943   -1.8846880 
C     3.7213944   -1.5290044   -1.6206062 
C     5.1569740   -2.0080139   -1.8360121 
Sm    0.0099520    0.9622688   -2.1258273 
Si    3.4818858   -0.5459474    0.0004929 
C     1.7107509    1.6510951    0.0110404 
C     1.7550415    0.2333860    0.0048691 
C     4.8767159    0.7554604    0.0096030 
C     0.7072498    2.6395957    0.0025729 
C     0.7064810   -0.7253863    0.0034660 
C    -0.6827826    3.1244249   -3.9818840 
C    -2.0109834    0.8771080   -4.2741179 
C    -0.0121545   -0.8160319   -4.4719987 
C    -1.7595897    2.2413323   -4.0987772 
C     4.9710042    1.6175832   -1.2491272 
C    -1.3224040   -0.3306543   -4.4189779 
C     2.7275802   -2.6756450    1.8876846 
C     3.7258255   -1.5559814    1.6038953 
C     5.1485102   -2.0899942    1.7692128 
H     1.0738267    4.1189710    3.7998230 
H     3.0761618    0.6628838    4.2669941 
H     2.7100382    2.7502397    3.9850447 
H    -5.8713088    2.2399457    1.2298695 
H    -4.1176141    2.2964776    1.3692351 
H    -5.0152908    1.0106706    2.1589288 
H     2.0021041   -1.1775077    4.4771640 
H    -2.9700201   -3.1530248   -2.8446218 
H    -2.7782308   -3.4561936   -1.1238011 
H    -1.7061503   -2.3198469   -1.9480625 
H    -3.5640315   -0.7848085   -2.3794995 
H    -5.3688945   -2.8786002   -1.0712222 
H    -5.2888820   -2.4850113   -2.7824577 
H    -5.9112922   -1.3003652   -1.6360894 
H    -2.6873900    2.1081797   -0.0153915 
H    -5.7670346    0.1203485    0.0008391 
H    -1.1132911    3.6439300   -0.0032721 
H    -1.0721360   -1.7435993   -0.0063044 
H     1.0943370    4.1166779   -3.8054609 
H     3.0793578    0.6531350   -4.2875487 
H     2.7244216    2.7426144   -4.0059443 
H    -4.1180888    2.2653622   -1.4165573 
H    -5.8706447    2.2321427   -1.2527896 
H    -5.0424098    0.9777946   -2.1729906 
H     1.9972419   -1.1830641   -4.4910576 
H    -1.7122501   -2.3490934    1.9166425 
H    -2.8370138   -3.4637660    1.1334870 
H    -2.9732307   -3.1385259    2.8554909 
H    -3.5205142   -0.7611088    2.3821751 
H    -5.4121324   -2.8139198    1.1319742 
H    -5.8958880   -1.2207170    1.7070070 
H    -5.2747150   -2.4191578    2.8393305 
H    -1.0671165    4.1234409    3.8004645 
H    -3.0858476    0.6793466    4.2806930 
H    -0.0112447   -1.9024732    4.5530129 
H    -2.7105629    2.7653284    3.9987142 
H     5.8729153    2.2241277    1.2581616 
H     5.0457176    0.9676258    2.1763105 
H     4.1204383    2.2564923    1.4230759 
H    -2.0211127   -1.1666300    4.4871613 
H     2.9762084   -3.1434206   -2.8548201 
H     1.7155628   -2.3617993   -1.9089632 
H     2.8504168   -3.4710079   -1.1325191 
H     3.5142805   -0.7640385   -2.3824631 
H     5.4216393   -2.8065671   -1.1389008 
H     5.8942299   -1.2117441   -1.7184489 
H     5.2743414   -2.4150922   -2.8462030 
H     2.6902898    2.1045977    0.0185343 
H     5.7681239    0.1136094    0.0010164 
H     1.0706767   -1.7446863    0.0049363 
H    -1.0465016    4.1311205   -3.7965295 
H    -3.0819532    0.6941892   -4.2575519 
H    -0.0197909   -1.8999079   -4.5493830 
H    -2.6964173    2.7787871   -3.9810880 
H     4.1231606    2.2970854   -1.3610399 
H     5.0138413    1.0095858   -2.1557563 
H     5.8767836    2.2330249   -1.2252851 
H    -2.0262504   -1.1561322   -4.4726638 
H     1.7010617   -2.3139942    1.9537367 
H     2.9630128   -3.1571786    2.8436206 
H     2.7615123   -3.4565212    1.1232228 
H     3.5704688   -0.7921396    2.3790562 
H     5.3557695   -2.8977532    1.0631478 
H     5.2862440   -2.5026499    2.7744981 
H     5.9117806   -1.3229740    1.6246404 
H     1.1187945    3.6428437    0.0050947 

----------------------------------------------------------
[(η9-CNT)Eu(μ-η8:η8-COTTIPS)Eu(η9-CNT)]
----------------------------------------------------------
PBE0/def2-TZVP/D4:
114
Energy = -3714.717570760	dispersion contribution = -0.1728871499
C     0.7024188    3.1188643    3.9917763 
C     2.0132660    0.8611857    4.2835616 
C     1.7722842    2.2269604    4.1082910 
C    -4.9710710    1.6189076    1.2553178 
C     1.3147191   -0.3413358    4.4256429 
C    -2.7393312   -2.6769473   -1.8850099 
C    -3.7268725   -1.5461875   -1.6075848 
C    -5.1541415   -2.0635530   -1.7858291 
Si   -3.4823601   -0.5417488   -0.0006232 
C    -1.7086131    1.6521613   -0.0048905 
C    -1.7543648    0.2348724   -0.0038773 
C    -4.8752802    0.7617369   -0.0066199 
C    -0.7032367    2.6390560   -0.0020364 
C    -0.7064861   -0.7253489   -0.0016674 
C     0.7112708    3.1136637   -3.9980522 
C     2.0067095    0.8484081   -4.2999138 
C     1.7750717    2.2156070   -4.1229477 
C    -4.9725334    1.6049494   -1.2776855 
C     1.3002634   -0.3504128   -4.4347634 
C    -2.7524214   -2.6745219    1.8890241 
C    -3.7239819   -1.5284762    1.6179046 
C    -5.1571415   -2.0195548    1.8217272 
Eu   -0.0050300    0.9574694    2.1247230 
C    -0.6955091    3.1203142    3.9955143 
C    -2.0091598    0.8654493    4.2963188 
C     0.0008941   -0.8167246    4.4789516 
C    -1.7665451    2.2306543    4.1186454 
C     4.9742051    1.5939596    1.2866896 
C    -1.3122127   -0.3385742    4.4341338 
C     2.7586666   -2.6807773   -1.8877450 
C     3.7237246   -1.5283835   -1.6202551 
C     5.1590832   -2.0095816   -1.8322306 
Eu    0.0070366    0.9577785   -2.1242927 
Si    3.4822265   -0.5462011    0.0011068 
C     1.7111826    1.6503765    0.0062732 
C     1.7554130    0.2330251    0.0045497 
C     4.8770584    0.7551663    0.0127461 
C     0.7068198    2.6383284    0.0030169 
C     0.7064847   -0.7260572    0.0008396 
C    -0.6866105    3.1230733   -3.9913676 
C    -2.0154197    0.8754736   -4.2797015 
C    -0.0165901   -0.8183737   -4.4767040 
C    -1.7635731    2.2394336   -4.1055410 
C     4.9751222    1.6166253   -1.2461598 
C    -1.3265295   -0.3325910   -4.4219626 
C     2.7270551   -2.6785051    1.8852955 
C     3.7238038   -1.5566100    1.6047697 
C     5.1470303   -2.0878941    1.7741360 
H     1.0744192    4.1231782    3.8098242 
H     3.0828081    0.6700396    4.2699292 
H     2.7133233    2.7576212    3.9933964 
H    -5.8736284    2.2390096    1.2299357 
H    -4.1202836    2.2935504    1.3743561 
H    -5.0215039    1.0070121    2.1589249 
H     2.0122045   -1.1721260    4.4804993 
H    -2.9710329   -3.1531780   -2.8445052 
H    -2.7904044   -3.4592867   -1.1229870 
H    -1.7078623   -2.3276758   -1.9399881 
H    -3.5564421   -0.7828327   -2.3800891 
H    -5.3782637   -2.8676734   -1.0808027 
H    -5.2869269   -2.4759114   -2.7919088 
H    -5.9094664   -1.2872165   -1.6498750 
H    -2.6874074    2.1071865   -0.0087714 
H    -5.7675505    0.1210433   -0.0023799 
H    -1.1136687    3.6427147   -0.0039414 
H    -1.0717156   -1.7441955   -0.0026551 
H     1.0904214    4.1158995   -3.8194440 
H     3.0752624    0.6512561   -4.2962215 
H     2.7200552    2.7408983   -4.0160369 
H    -4.1159269    2.2695659   -1.4112714 
H    -5.8689163    2.2339867   -1.2530400 
H    -5.0362280    0.9824793   -2.1731870 
H     1.9926300   -1.1851648   -4.4945839 
H    -1.7137117   -2.3443492    1.9224736 
H    -2.8319118   -3.4625148    1.1352838 
H    -2.9756375   -3.1377925    2.8568101 
H    -3.5290296   -0.7623305    2.3818785 
H    -5.4080913   -2.8218426    1.1237724 
H    -5.9004149   -1.2301297    1.6957735 
H    -5.2801342   -2.4257902    2.8315653 
H    -1.0664659    4.1253493    3.8154389 
H    -3.0791805    0.6764798    4.2901108 
H     0.0000125   -1.9004574    4.5581515 
H    -2.7071761    2.7631613    4.0090705 
H     5.8693669    2.2247895    1.2633606 
H     5.0402641    0.9682516    2.1797565 
H     4.1163615    2.2563485    1.4236169 
H    -2.0111011   -1.1678915    4.4936848 
H     2.9790918   -3.1405754   -2.8578188 
H     1.7173567   -2.3581847   -1.9140056 
H     2.8488861   -3.4695905   -1.1360649 
H     3.5198039   -0.7624847   -2.3821042 
H     5.4201388   -2.8095987   -1.1354213 
H     5.8974541   -1.2148433   -1.7112916 
H     5.2787666   -2.4154752   -2.8426154 
H     2.6904716    2.1043540    0.0112353 
H     5.7684665    0.1132854    0.0069639 
H     1.0706324   -1.7452847    0.0012485 
H    -1.0504437    4.1303262   -3.8091567 
H    -3.0864030    0.6926742   -4.2642156 
H    -0.0243310   -1.9021687   -4.5546257 
H    -2.7002753    2.7774011   -3.9891857 
H     4.1279048    2.2964438   -1.3608584 
H     5.0202958    1.0082145   -2.1523967 
H     5.8810420    2.2317676   -1.2200449 
H    -2.0305645   -1.1579605   -4.4750686 
H     1.6994942   -2.3192271    1.9479791 
H     2.9603812   -3.1596354    2.8419487 
H     2.7651979   -3.4591895    1.1208288 
H     3.5646590   -0.7934585    2.3798681 
H     5.3583534   -2.8943089    1.0677360 
H     5.2823243   -2.5015391    2.7793406 
H     5.9091609   -1.3191033    1.6330658 
H     1.1182940    3.6415595    0.0052398 

----------------------------------------------------------
[(η9-CNT)Yb(μ-η8:η8-COTTIPS)Yb(η9-CNT)]
----------------------------------------------------------
PBE0/def2-TZVP/D4:
114
Energy = -4612.449352817	dispersion contribution = -0.1734571176
C     0.7025764    3.1587715    3.6846072 
C     2.0120525    0.9103586    4.0329006 
C     1.7712399    2.2714598    3.8302836 
C    -4.9733993    1.5970065    1.2686576 
C     1.3159910   -0.2923623    4.1798580 
C    -2.7671000   -2.7096698   -1.8689411 
C    -3.7391092   -1.5625818   -1.6044284 
C    -5.1726789   -2.0580524   -1.7942317 
Si   -3.4880006   -0.5596563    0.0017700 
C    -1.7109622    1.6357971    0.0010358 
C    -1.7586734    0.2190895    0.0006697 
C    -4.8789182    0.7461450    0.0026724 
C    -0.7025296    2.6193012    0.0012950 
C    -0.7074521   -0.7372340   -0.0000055 
C     0.7019193    3.1607343   -3.6832591 
C     2.0061542    0.9101571   -4.0364684 
C     1.7685847    2.2715687   -3.8321697 
C    -4.9755367    1.5965533   -1.2634304 
C     1.3072799   -0.2910201   -4.1828385 
C    -2.7670593   -2.7121460    1.8693708 
C    -3.7367868   -1.5622795    1.6085586 
C    -5.1710496   -2.0538846    1.8031706 
Yb    0.0016808    0.9655450    2.0074901 
C    -0.6941116    3.1593270    3.6859639 
C    -2.0043762    0.9118457    4.0368289 
C     0.0034579   -0.7702691    4.2274072 
C    -1.7631361    2.2727975    3.8337062 
C     4.9790749    1.5852244    1.2643373 
C    -1.3087996   -0.2913414    4.1824237 
C     2.7610041   -2.7163907   -1.8715906 
C     3.7332558   -1.5688605   -1.6098525 
C     5.1664209   -2.0635102   -1.8048620 
Yb    0.0003644    0.9673502   -2.0065684 
Si    3.4868116   -0.5669022   -0.0022887 
C     1.7142789    1.6323270    0.0005041 
C     1.7591488    0.2155263   -0.0004252 
C     4.8804775    0.7359586   -0.0023810 
C     0.7078234    2.6178608    0.0011556 
C     0.7059917   -0.7386670   -0.0005351 
C    -0.6947691    3.1638435   -3.6814034 
C    -2.0104287    0.9193311   -4.0315131 
C    -0.0062783   -0.7663562   -4.2280661 
C    -1.7658847    2.2795683   -3.8275803 
C     4.9764462    1.5875537   -1.2677655 
C    -1.3175462   -0.2850449   -4.1798919 
C     2.7619694   -2.7172864    1.8664783 
C     3.7359332   -1.5715973    1.6031242 
C     5.1686480   -2.0696257    1.7926949 
H     1.0745672    4.1555521    3.4666706 
H     3.0814870    0.7210728    4.0251850 
H     2.7122762    2.7985105    3.7028606 
H    -5.8706435    2.2248116    1.2427133 
H    -4.1169351    2.2629126    1.3952921 
H    -5.0338691    0.9798309    2.1680543 
H     2.0141800   -1.1214962    4.2381726 
H    -2.9900183   -3.1786926   -2.8342664 
H    -2.8472754   -3.4936780   -1.1114452 
H    -1.7288873   -2.3784543   -1.9029919 
H    -3.5510971   -0.8043386   -2.3764444 
H    -5.4173265   -2.8559157   -1.0891533 
H    -5.3015447   -2.4718927   -2.8002855 
H    -5.9168915   -1.2692970   -1.6692362 
H    -2.6878754    2.0937252    0.0012277 
H    -5.7719117    0.1065579    0.0035628 
H    -1.1103174    3.6233372    0.0017463 
H    -1.0702350   -1.7564640   -0.0002459 
H     1.0762345    4.1566354   -3.4652831 
H     3.0752135    0.7186820   -4.0314802 
H     2.7109360    2.7966806   -3.7065115 
H    -4.1186139    2.2614220   -1.3924715 
H    -5.8720240    2.2253554   -1.2356156 
H    -5.0389203    0.9789662   -2.1623440 
H     2.0036978   -1.1214998   -4.2432950 
H    -1.7277741   -2.3839359    1.8997677 
H    -2.8522641   -3.4957487    1.1119998 
H    -2.9878047   -3.1807548    2.8353934 
H    -3.5440648   -0.8048130    2.3801626 
H    -5.4207050   -2.8503346    1.0982638 
H    -5.9134329   -1.2628693    1.6817419 
H    -5.2973141   -2.4683030    2.8093195 
H    -1.0657610    4.1563932    3.4687559 
H    -3.0739432    0.7232402    4.0313708 
H     0.0030992   -1.8540139    4.3018305 
H    -2.7040685    2.8004713    3.7081480 
H     5.8770294    2.2119491    1.2369718 
H     5.0409830    0.9668650    2.1628238 
H     4.1237200    2.2520198    1.3938445 
H    -2.0074822   -1.1199732    4.2420840 
H     2.9807958   -3.1847268   -2.8379626 
H     1.7224427   -2.3858821   -1.9018068 
H     2.8444332   -3.5007635   -1.1148226 
H     3.5421990   -0.8103644   -2.3808603 
H     5.4142222   -2.8611660   -1.1006610 
H     5.9106019   -1.2743025   -1.6826810 
H     5.2917938   -2.4773090   -2.8113767 
H     2.6921102    2.0882938    0.0007379 
H     5.7721557    0.0945424   -0.0039014 
H     1.0667067   -1.7586310   -0.0011249 
H    -1.0640240    4.1613950   -3.4623427 
H    -3.0803573    0.7328764   -4.0236903 
H    -0.0088196   -1.8500308   -4.3034719 
H    -2.7054453    2.8090337   -3.6992891 
H     4.1211817    2.2550941   -1.3938896 
H     5.0357460    0.9708837   -2.1675873 
H     5.8748359    2.2137036   -1.2414448 
H    -2.0179021   -1.1122976   -4.2389286 
H     1.7242895   -2.3844044    1.9005334 
H     2.9838733   -3.1874521    2.8314816 
H     2.8410517   -3.5008151    1.1083733 
H     3.5490854   -0.8137053    2.3757681 
H     5.4121401   -2.8671616    1.0868470 
H     5.2966500   -2.4847041    2.7983495 
H     5.9141605   -1.2819526    1.6686475 
H     1.1176508    3.6210671    0.0017418 

----------------------------------------------------------
[(η9-CNT)Sm(μ-η9:η9-CNT)Sm(η8-COTTIPS)]
----------------------------------------------------------
PBE0/def2-TZVP/D4:
114
Energy = -3609.862149432	dispersion contribution = -0.1605736520
C     1.1399504    3.5521954    3.0859668 
C     2.4823618    2.0163598    4.7380803 
C     2.2081031    3.0377920    3.8265146 
C    -3.5368956   -1.4135970    3.0898824 
C     1.8447343    0.9177267    5.3176330 
C    -3.9737072   -0.4141695   -2.4734863 
C    -4.6008626   -0.3802800   -1.0822319 
C    -6.0481391   -0.8632775   -1.1264641 
Si   -3.5446229   -1.2240328    0.2616004 
C    -1.7187349    0.8119798   -0.1619274 
C    -1.7816058   -0.5748271    0.1319951 
C    -4.3291775   -0.7843988    1.9496461 
C    -0.7012607    1.7529604   -0.3962393 
C    -0.7521918   -1.5363336    0.3064815 
C     0.5775146    3.0830055    8.7345364 
C     1.5866194    5.1524480    7.4670308 
C     1.5105479    4.0259587    8.2926408 
C    -4.4891634    0.7168370    2.1576789 
C     0.7691955    5.9395457    6.6498868 
C    -3.1307648   -3.6541343   -1.2154242 
C    -3.5658683   -3.1271253    0.1499636 
C    -4.8833217   -3.7711202    0.5776157 
Sm    0.0024131    0.4915199    1.8305192 
C    -0.2464003    3.4066149    2.9466811 
C    -1.4941117    1.4970248    4.2449844 
C     0.5830109    0.3180366    5.3615585 
C    -1.3014902    2.6325518    3.4473982 
C     3.5068080   -1.4843107    3.0264218 
C    -0.7367066    0.5507843    4.9502270 
C     3.8501660   -0.5778124   -2.5629323 
C     4.5121917   -0.5539273   -1.1877708 
C     5.9381868   -1.0932977   -1.2612645 
Sm    0.0875447    3.2542476    5.9119383 
Si    3.4573950   -1.3421034    0.1908763 
C     1.6947041    0.7504265   -0.2011286 
C     1.7142873   -0.6386631    0.0851941 
C     4.2912195   -0.9066472    1.8545700 
C     0.7062343    1.7282650   -0.4098130 
C     0.6565402   -1.5625308    0.2846891 
C    -0.7799480    2.7728408    8.5977030 
C    -2.3254170    4.2757601    7.0944276 
C    -0.5632410    6.0243034    6.2322538 
C    -1.9276403    3.2468258    7.9543194 
C     4.5241364    0.5867448    2.0461375 
C    -1.7872899    5.3724773    6.4141058 
C     2.9481721   -3.7756351   -1.2503091 
C     3.4149230   -3.2467120    0.1038617 
C     4.7150932   -3.9286416    0.5255080 
H     1.4835103    4.3696925    2.4602627 
H     3.5160302    2.0692107    5.0646032 
H     3.1054611    3.6180025    3.6347773 
H    -3.9498178   -1.1369080    4.0682122 
H    -2.4910314   -1.0881933    3.0693220 
H    -3.5287941   -2.5045394    3.0333723 
H     2.5439487    0.3579187    5.9308675 
H    -4.5461051    0.2070979   -3.1715880 
H    -3.9606291   -1.4275057   -2.8812339 
H    -2.9449731   -0.0496720   -2.4620857 
H    -4.6272108    0.6728673   -0.7701661 
H    -6.1136881   -1.8823307   -1.5163652 
H    -6.6494354   -0.2305915   -1.7887663 
H    -6.5252592   -0.8557913   -0.1426376 
H    -2.6940636    1.2882128   -0.2022553 
H    -5.3322777   -1.2300050    1.9530882 
H    -1.0959384    2.7524002   -0.5572648 
H    -1.1324047   -2.5191099    0.5616631 
H     1.0688402    2.3340618    9.3484697 
H     2.6131080    5.5024214    7.4114003 
H     2.4963197    3.7801854    8.6761553 
H    -3.5288845    1.2323725    2.0621660 
H    -4.8940052    0.9392974    3.1532969 
H    -5.1670780    1.1610147    1.4251966 
H     1.3622581    6.7038014    6.1565983 
H    -2.1997045   -3.1961191   -1.5562933 
H    -3.8946214   -3.4567500   -1.9720721 
H    -2.9817591   -4.7392284   -1.1864369 
H    -2.8123581   -3.4504321    0.8808438 
H    -5.7029351   -3.5067220   -0.0938532 
H    -5.1821237   -3.4808624    1.5874944 
H    -4.7969164   -4.8633995    0.5639288 
H    -0.6319296    4.1554060    2.2631913 
H    -2.5498390    1.2567823    4.3076748 
H     0.6234935   -0.5860467    5.9614622 
H    -2.2530639    3.0027188    3.0805283 
H     3.9872696   -1.2533737    3.9843772 
H     3.4008058   -2.5697693    2.9607503 
H     2.4945760   -1.0664004    3.0678343 
H    -1.3916358   -0.2186227    5.3474453 
H     4.4293057    0.0126277   -3.2819886 
H     2.8373402   -0.1722731   -2.5306622 
H     3.7864350   -1.5940338   -2.9585796 
H     4.5865529    0.5005618   -0.8884701 
H     5.9546642   -2.1192604   -1.6381675 
H     6.4398542   -1.0911435   -0.2897170 
H     6.5465202   -0.4932018   -1.9471373 
H     2.6851673    1.1925006   -0.2593971 
H     5.2733672   -1.3973056    1.8363401 
H     1.0071697   -2.5590913    0.5282622 
H    -1.0074932    1.8578138    9.1363797 
H    -3.3752485    4.1616440    6.8413030 
H    -0.6766567    6.8329746    5.5164416 
H    -2.7653119    2.5853322    8.1541604 
H     3.5824702    1.1431998    2.0231732 
H     5.1691534    1.0042742    1.2693384 
H     5.0000064    0.7906239    3.0130507 
H    -2.5510135    5.8389946    5.7990800 
H     2.0286483   -3.2920232   -1.5872221 
H     2.7647613   -4.8549998   -1.2065310 
H     3.7095579   -3.6119620   -2.0174385 
H     2.6593963   -3.5367243    0.8464765 
H     5.5376983   -3.6934363   -0.1532200 
H     4.5948890   -5.0178471    0.5189236 
H     5.0294622   -3.6418773    1.5315644 
H     1.1326335    2.7138756   -0.5744136 

----------------------------------------------------------
[(η9-CNT)Eu(μ-η9:η9-CNT)Eu(η8-COTTIPS)]
----------------------------------------------------------
PBE0/def2-TZVP/D4:
114
Energy = -3714.673518841	dispersion contribution = -0.1602496028
C     1.1549812    3.5785485    3.1006732 
C     2.5022178    2.0439790    4.7489412 
C     2.2230992    3.0727087    3.8472629 
C    -3.5365427   -1.4100836    3.0781488 
C     1.8711960    0.9354713    5.3157430 
C    -3.9888029   -0.4280016   -2.4883452 
C    -4.6099554   -0.3859623   -1.0945732 
C    -6.0580886   -0.8671654   -1.1306403 
Si   -3.5487372   -1.2248384    0.2484352 
C    -1.7219214    0.8083054   -0.1923417 
C    -1.7861003   -0.5760549    0.1128243 
C    -4.3274716   -0.7790307    1.9379520 
C    -0.7031854    1.7478027   -0.4298748 
C    -0.7565785   -1.5357778    0.2996195 
C     0.5811396    3.0828313    8.7556625 
C     1.5758493    5.1701823    7.5057197 
C     1.5072426    4.0374590    8.3229798 
C    -4.4782582    0.7235174    2.1433718 
C     0.7540023    5.9531099    6.6884949 
C    -3.1338811   -3.6615699   -1.2182507 
C    -3.5706434   -3.1284291    0.1441953 
C    -4.8885552   -3.7706040    0.5732204 
Eu   -0.0079997    0.5034380    1.8032997 
C    -0.2275999    3.4182532    2.9499004 
C    -1.4664598    1.4926130    4.2374634 
C     0.6153691    0.3216420    5.3488333 
C    -1.2777102    2.6324896    3.4445545 
C     3.5022620   -1.4777864    3.0256411 
C    -0.7054544    0.5474349    4.9402474 
C     3.8478893   -0.5978955   -2.5679492 
C     4.5097871   -0.5661724   -1.1928320 
C     5.9350015   -1.1079704   -1.2631340 
Eu    0.1045298    3.2597349    5.9227100 
Si    3.4530015   -1.3450785    0.1896125 
C     1.6924421    0.7469374   -0.2180727 
C     1.7111252   -0.6404176    0.0783308 
C     4.2846344   -0.9006764    1.8521094 
C     0.7046831    1.7233965   -0.4378982 
C     0.6523082   -1.5624063    0.2824637 
C    -0.7730237    2.7620148    8.6132660 
C    -2.3280050    4.2616366    7.1158323 
C    -0.5778209    6.0295895    6.2673435 
C    -1.9230941    3.2305500    7.9694244 
C     4.5097650    0.5945455    2.0388489 
C    -1.7962930    5.3652057    6.4413262 
C     2.9409701   -3.7871324   -1.2372039 
C     3.4090631   -3.2502298    0.1133508 
C     4.7092416   -3.9304677    0.5377577 
H     1.4942722    4.4033099    2.4821657 
H     3.5333221    2.1034619    5.0824729 
H     3.1148867    3.6652075    3.6680104 
H    -3.9455482   -1.1280662    4.0566146 
H    -2.4884681   -1.0917171    3.0541861 
H    -3.5354359   -2.5011928    3.0247260 
H     2.5732067    0.3761861    5.9261779 
H    -4.5630076    0.1907796   -3.1871680 
H    -3.9796225   -1.4434570   -2.8909130 
H    -2.9592655   -0.0656571   -2.4833582 
H    -4.6338134    0.6688196   -0.7878591 
H    -6.1266564   -1.8877307   -1.5159925 
H    -6.6612040   -0.2364651   -1.7931753 
H    -6.5311948   -0.8548825   -0.1449403 
H    -2.6970780    1.2839997   -0.2415362 
H    -5.3331167   -1.2188563    1.9443906 
H    -1.0974786    2.7454639   -0.6021423 
H    -1.1374718   -2.5167023    0.5608381 
H     1.0770771    2.3351792    9.3675332 
H     2.5987012    5.5318646    7.4580928 
H     2.4935228    3.7991488    8.7100159 
H    -3.5152244    1.2334909    2.0440894 
H    -4.8793024    0.9506204    3.1394718 
H    -5.1550313    1.1703433    1.4114475 
H     1.3417875    6.7261148    6.2024451 
H    -2.2022367   -3.2052518   -1.5597699 
H    -3.8966739   -3.4674031   -1.9768024 
H    -2.9852294   -4.7465807   -1.1842707 
H    -2.8179809   -3.4486367    0.8773044 
H    -5.7066690   -3.5119051   -0.1022448 
H    -5.1903361   -3.4733930    1.5802057 
H    -4.8010974   -4.8628783    0.5675897 
H    -0.6169887    4.1633225    2.2644269 
H    -2.5211316    1.2464516    4.2959384 
H     0.6641020   -0.5882810    5.9390884 
H    -2.2308547    2.9963577    3.0751782 
H     3.9803831   -1.2396911    3.9830194 
H     3.4030218   -2.5641698    2.9647822 
H     2.4873180   -1.0659786    3.0633953 
H    -1.3557979   -0.2294915    5.3305989 
H     4.4281098   -0.0131957   -3.2908234 
H     2.8356882   -0.1905895   -2.5385521 
H     3.7825971   -1.6166246   -2.9568701 
H     4.5855384    0.4900252   -0.8999480 
H     5.9499691   -2.1360351   -1.6343407 
H     6.4366244   -1.1011352   -0.2915935 
H     6.5442109   -0.5126283   -1.9523676 
H     2.6831853    1.1880369   -0.2782676 
H     5.2692560   -1.3864793    1.8359300 
H     1.0018123   -2.5576269    0.5329591 
H    -0.9948131    1.8426642    9.1470544 
H    -3.3770734    4.1421562    6.8618555 
H    -0.6963413    6.8425741    5.5572229 
H    -2.7561215    2.5617801    8.1648016 
H     3.5651137    1.1460570    2.0152876 
H     5.1514495    1.0134333    1.2599995 
H     4.9854717    0.8039695    3.0046327 
H    -2.5625598    5.8293067    5.8275163 
H     2.0211586   -3.3054774   -1.5760722 
H     2.7576648   -4.8662533   -1.1868757 
H     3.7016129   -3.6280559   -2.0060411 
H     2.6539644   -3.5352191    0.8583734 
H     5.5305975   -3.7014165   -0.1445528 
H     4.5878352   -5.0195703    0.5397521 
H     5.0261586   -3.6363000    1.5408746 
H     1.1315467    2.7072133   -0.6113825 

----------------------------------------------------------
[(η9-CNT)Yb(μ-η9:η9-CNT)Yb(η8-COTTIPS)]
----------------------------------------------------------
PBE0/def2-TZVP/D4:
114
Energy = -4612.406879487	dispersion contribution = -0.1604729406
C     1.3123006    3.6372652    3.0374057 
C     2.5937489    2.2386692    4.8415848 
C     2.3243552    3.2521734    3.9206444 
C    -3.5885384   -1.3019184    3.1960063 
C     2.0440172    1.0180370    5.2336946 
C    -3.9894218   -0.3663486   -2.3816817 
C    -4.6110923   -0.2926467   -0.9894695 
C    -6.0647675   -0.7576942   -1.0206080 
Si   -3.5648523   -1.1188196    0.3727739 
C    -1.7225452    0.8937264   -0.1333794 
C    -1.7993323   -0.4711288    0.2503326 
C    -4.3604716   -0.6590789    2.0487704 
C    -0.6964426    1.8130403   -0.4174603 
C    -0.7778331   -1.4255023    0.5057466 
C     0.6399986    2.8726405    8.4041745 
C     1.3712701    5.1224746    7.2618432 
C     1.4318501    3.9681837    8.0476676 
C    -4.4813719    0.8483125    2.2398684 
C     0.4808563    5.8030691    6.4257026 
C    -3.0857355   -3.5693475   -1.0538491 
C    -3.5758954   -3.0227804    0.2846168 
C    -4.9064692   -3.6649058    0.6723995 
Yb   -0.0079490    0.6503765    1.7393889 
C    -0.0478774    3.4032288    2.8016080 
C    -1.2620869    1.4445622    4.0506371 
C     0.8719887    0.2785063    5.0623085 
C    -1.1008036    2.6172190    3.2979434 
C     3.5174856   -1.6069867    3.1275481 
C    -0.4510855    0.4609833    4.6401209 
C     3.8639096   -0.5203724   -2.4371591 
C     4.5018995   -0.5106627   -1.0503865 
C     5.9298795   -1.0471666   -1.1101939 
Yb    0.1353691    3.1808933    5.7174716 
Si    3.4281412   -1.3130577    0.3059882 
C     1.6918565    0.8047557   -0.1489959 
C     1.6991316   -0.5666548    0.2187247 
C     4.2709999   -0.9471035    1.9786843 
C     0.7122979    1.7784387   -0.4193844 
C     0.6318813   -1.4647879    0.4890210 
C    -0.6531500    2.3765400    8.2081429 
C    -2.3799504    3.7475267    6.7788766 
C    -0.8427580    5.7228327    5.9795901 
C    -1.8515288    2.7313995    7.5800328 
C     4.4496082    0.5443061    2.2328209 
C    -1.9789899    4.9231867    6.1382181 
C     2.7718348   -3.6923589   -1.1753668 
C     3.3277499   -3.2115645    0.1624631 
C     4.6293420   -3.9380799    0.4957570 
H     1.6531113    4.4579388    2.4141568 
H     3.5475416    2.4070866    5.3310191 
H     3.1609550    3.9410598    3.8577712 
H    -3.9737821   -0.9795010    4.1716847 
H    -2.5265590   -1.0385556    3.1501983 
H    -3.6440321   -2.3925405    3.1665900 
H     2.7380351    0.4772904    5.8696470 
H    -4.5534089    0.2498705   -3.0909574 
H    -3.9968573   -1.3882779   -2.7675085 
H    -2.9542087   -0.0205291   -2.3825700 
H    -4.6248290    0.7674463   -0.7005928 
H    -6.1447535   -1.7821014   -1.3929693 
H    -6.6595588   -0.1285953   -1.6920462 
H    -6.5387946   -0.7272707   -0.0358543 
H    -2.6933406    1.3733570   -0.2097191 
H    -5.3747298   -1.0781876    2.0488052 
H    -1.0831840    2.8035743   -0.6385729 
H    -1.1668380   -2.3827815    0.8327110 
H     1.2251207    2.1637502    8.9815318 
H     2.3398311    5.6124530    7.2477467 
H     2.4312543    3.8497423    8.4545964 
H    -3.5117749    1.3402660    2.1166696 
H    -4.8614815    1.0946505    3.2394678 
H    -5.1621333    1.2978557    1.5132150 
H     0.9824660    6.6404713    5.9510115 
H    -2.1435101   -3.1126383   -1.3643288 
H    -3.8196858   -3.3873630   -1.8431455 
H    -2.9339555   -4.6531755   -1.0016262 
H    -2.8502518   -3.3318488    1.0490801 
H    -5.6959250   -3.4289050   -0.0441138 
H    -5.2538897   -3.3454866    1.6577223 
H    -4.8117593   -4.7562589    0.6970606 
H    -0.4305020    4.1122596    2.0757930 
H    -2.3097114    1.1755739    4.1236870 
H     0.9787545   -0.7013016    5.5174314 
H    -2.0585648    2.9821477    2.9425979 
H     3.9848803   -1.3806927    4.0932591 
H     3.4795435   -2.6941351    3.0256166 
H     2.4833096   -1.2504961    3.1759208 
H    -1.0598799   -0.3895004    4.9319678 
H     4.4503068    0.0847149   -3.1378936 
H     2.8466748   -0.1251710   -2.4194666 
H     3.8183635   -1.5319296   -2.8470460 
H     4.5734378    0.5402063   -0.7375589 
H     5.9544282   -2.0648225   -1.5078433 
H     6.4157384   -1.0640128   -0.1310816 
H     6.5478094   -0.4322308   -1.7739314 
H     2.6855062    1.2342761   -0.2260816 
H     5.2696337   -1.4006456    1.9264589 
H     0.9743264   -2.4437761    0.8037702 
H    -0.7507157    1.3995556    8.6708853 
H    -3.4055454    3.5122104    6.5118221 
H    -1.0430178    6.5163534    5.2665436 
H    -2.5903338    1.9490007    7.7227628 
H     3.4886848    1.0675767    2.2306653 
H     5.0783641    1.0170642    1.4742049 
H     4.9157838    0.7269701    3.2082185 
H    -2.7888861    5.3056349    5.5248460 
H     1.8489216   -3.1752408   -1.4466042 
H     2.5604735   -4.7671626   -1.1474713 
H     3.4930965   -3.5297296   -1.9803681 
H     2.6061771   -3.5009921    0.9383578 
H     5.4086978   -3.7327616   -0.2409696 
H     4.4720199   -5.0225074    0.5018149 
H     5.0247496   -3.6599998    1.4754411 
H     1.1475397    2.7493764   -0.6360228 


----------------------------------------------------------
----------------------------------------------------------
Reaction pathways
----------------------------------------------------------
----------------------------------------------------------

----------------------------------------------------------
[Sm(η9-CNT)2]
----------------------------------------------------------
PBE0/def2-TZVP/D4/COSMO(epsilon=2.4):
37
Energy = -1354.148617027	dispersion contribution = -0.0451059696
C    -2.2626869    0.3764665   -1.8044259 
H    -3.1392320   -0.2347675   -1.9993290 
C    -2.5219835    1.2618948   -0.7535339 
H    -3.5358750    1.1204186   -0.3903897 
C    -1.8716283    2.2354290    0.0120020 
H    -2.5404743    2.6094778    0.7818717 
C    -0.6194947    2.8474663    0.1288812 
H    -0.6234663    3.5460196    0.9606655 
C     0.6509052    2.8058275   -0.4546079 
H     1.3209183    3.4828747    0.0675851 
C     1.3448442    2.1341718   -1.4666189 
H     2.3823796    2.4554487   -1.4812900 
C     1.1379584    1.1418280   -2.4298560 
H     2.0659897    0.9355735   -2.9553495 
C     0.1260128    0.2970083   -2.8984066 
H     0.5176391   -0.3572680   -3.6720093 
C    -1.2169588   -0.0046036   -2.6520322 
H    -1.5388192   -0.8183875   -3.2955141 
Sm    0.0000273    0.0000161    0.0000082 
C     2.2626896   -0.3765418    1.8045224 
H     3.1392514    0.2346445    1.9995058 
C     2.5220008   -1.2619256    0.7535923 
H     3.5358976   -1.1204231    0.3904728 
C     1.8716536   -2.2354045   -0.0120201 
H     2.5405068   -2.6094037   -0.7819067 
C     0.6195114   -2.8474169   -0.1289382 
H     0.6234736   -3.5459103   -0.9607719 
C    -0.6508752   -2.8058137    0.4545805 
H    -1.3208802   -3.4828502   -0.0676344 
C    -1.3448311   -2.1341721    1.4665864 
H    -2.3823646   -2.4554548    1.4812177 
C    -1.1380009   -1.1417993    2.4298009 
H    -2.0660640   -0.9355183    2.9552257 
C    -0.1260575   -0.2970153    2.8984082 
H    -0.5177073    0.3572790    3.6719836 
C     1.2169397    0.0045379    2.6521024 
H     1.5388005    0.8182936    3.2956221 

----------------------------------------------------------
[Eu(η9-CNT)2]
----------------------------------------------------------
PBE0/def2-TZVP/D4/COSMO(epsilon=2.4):
37
Energy = -1406.554611547	dispersion contribution = -0.0458269720
C    -2.2650619    0.3833826   -1.8108342 
H    -3.1418269   -0.2274989   -2.0058868 
C    -2.5240693    1.2687746   -0.7594880 
H    -3.5382264    1.1276291   -0.3968657 
C    -1.8751345    2.2445179    0.0041225 
H    -2.5447796    2.6207821    0.7722016 
C    -0.6220858    2.8546329    0.1219018 
H    -0.6266700    3.5545335    0.9525968 
C     0.6484539    2.8138791   -0.4615402 
H     1.3178864    3.4923799    0.0594579 
C     1.3422825    2.1408965   -1.4724728 
H     2.3796828    2.4626271   -1.4878996 
C     1.1351062    1.1500224   -2.4376326 
H     2.0625749    0.9459542   -2.9649700 
C     0.1234737    0.3051669   -2.9057246 
H     0.5141480   -0.3474864   -3.6811896 
C    -1.2194103    0.0025093   -2.6581082 
H    -1.5413749   -0.8107014   -3.3022891 
Eu    0.0000172    0.0000155    0.0000013 
C     2.2650772   -0.3834541    1.8109163 
H     3.1418612    0.2273777    2.0060387 
C     2.5240855   -1.2688156    0.7595450 
H     3.5382537   -1.1276700    0.3969544 
C     1.8751433   -2.2445042   -0.0041274 
H     2.5447926   -2.6207260   -0.7722234 
C     0.6220897   -2.8545962   -0.1219422 
H     0.6266723   -3.5544545   -0.9526720 
C    -0.6484452   -2.8138539    0.4615056 
H    -1.3178769   -3.4923336   -0.0595217 
C    -1.3422833   -2.1408797    1.4724346 
H    -2.3796883   -2.4625988    1.4878219 
C    -1.1351331   -1.1499979    2.4375900 
H    -2.0626243   -0.9459072    2.9648783 
C    -0.1234997   -0.3051668    2.9057192 
H    -0.5141927    0.3475025    3.6811604 
C     1.2194067   -0.0025584    2.6581608 
H     1.5413755    0.8106200    3.3023811 

----------------------------------------------------------
[Yb(η9-CNT)2]
----------------------------------------------------------
PBE0/def2-TZVP/D4/COSMO(epsilon=2.4):
37
Energy = -1855.418827772	dispersion contribution = -0.0447083557
C    -2.2217802    0.2757337   -1.7098329 
H    -3.0939661   -0.3437230   -1.8960853 
C    -2.4802510    1.1600089   -0.6583211 
H    -3.4894287    1.0093455   -0.2868745 
C    -1.8312014    2.1347058    0.1053242 
H    -2.4960473    2.5005122    0.8820461 
C    -0.5787936    2.7447021    0.2229461 
H    -0.5795785    3.4339290    1.0620415 
C     0.6911403    2.7044808   -0.3602833 
H     1.3635681    3.3727163    0.1692649 
C     1.3846664    2.0317224   -1.3706312 
H     2.4248920    2.3431971   -1.3768966 
C     1.1773233    1.0412025   -2.3351544 
H     2.1077211    0.8271683   -2.8525151 
C     0.1658770    0.1973482   -2.8034955 
H     0.5600685   -0.4642976   -3.5689777 
C    -1.1765996   -0.1046857   -2.5567598 
H    -1.4944561   -0.9262085   -3.1917373 
Yb    0.0000103    0.0000053    0.0000039 
C     2.2217875   -0.2757519    1.7098636 
H     3.0939798    0.3436868    1.8961496 
C     2.4802575   -1.1600133    0.6583390 
H     3.4894343   -1.0093387    0.2868964 
C     1.8312049   -2.1346945   -0.1053199 
H     2.4960524   -2.5004799   -0.8820495 
C     0.5788000   -2.7446917   -0.2229463 
H     0.5795908   -3.4338987   -1.0620573 
C    -0.6911369   -2.7044750    0.3602688 
H    -1.3635585   -3.3726970   -0.1693029 
C    -1.3846685   -2.0317243    1.3706127 
H    -2.4248968   -2.3431876    1.3768549 
C    -1.1773278   -1.0412123    2.3351394 
H    -2.1077348   -0.8271730    2.8524804 
C    -0.1658888   -0.1973579    2.8034900 
H    -0.5600970    0.4642904    3.5689605 
C     1.1765939    0.1046736    2.5567791 
H     1.4944432    0.9261821    3.1917795 

----------------------------------------------------------
[Sm(η8-COTTIPS)]
----------------------------------------------------------
PBE0/def2-TZVP/D4/COSMO(epsilon=2.4):
77
Energy = -2255.695526384	dispersion contribution = -0.0997094480
Sm   12.4493399    5.0839470    2.3679995 
C    11.7296827    5.7896195    4.8353058 
C    11.7301348    4.3801306    4.8361393 
C    14.7704002    5.7897829    3.3935197 
C    14.7705470    4.3799620    3.3935718 
C    13.8823114    6.8325192    3.7671396 
C    13.8826893    3.3371930    3.7677974 
C    12.6082299    6.7928218    4.3867315 
C    12.6090325    3.3769311    4.3882529 
Si   14.4570752    8.5881261    3.4074814 
Si   14.4571946    1.5816890    3.4072035 
C    12.9785039    9.6192621    2.7707293 
C    15.0860102    9.3907112    5.0132075 
C    15.9178435    8.5809551    2.1800867 
C    12.9775190    0.5501426    2.7735867 
C    15.0897173    0.7794267    5.0116266 
C    15.9152215    1.5890953    2.1765335 
C    13.3756925   11.0226929    2.3180495 
C    12.1403074    8.9298371    1.6980012 
C    14.0051348    9.5474737    6.0784197 
C    16.2656389    8.5978937    5.5724328 
C    16.7044161    9.8897730    2.1268074 
C    15.5332423    8.1321008    0.7729113 
C    13.3738611   -0.8534716    2.3207425 
C    12.1371870    1.2390282    1.7021429 
C    14.0108524    0.6221031    6.0788021 
C    16.2699029    1.5729256    5.5686677 
C    16.7020326    0.2804772    2.1218312 
C    15.5271275    2.0374630    0.7701780 
H    10.8028070    3.9699537    5.2266001 
H    15.6731708    4.0143267    2.9170677 
H    12.1611644    2.3954561    4.5164012 
H    10.8020268    6.1996797    5.2251137 
H    15.6730821    6.1555064    2.9171912 
H    12.1598831    7.7742282    4.5137910 
H    12.3330459    9.7408983    3.6505780 
H    15.4426141   10.3942527    4.7443591 
H    16.6049103    7.8276710    2.5871752 
H    12.3336697    0.4287992    3.6546535 
H    15.4464196   -0.2239069    4.7421467 
H    16.6030930    2.3426638    2.5817003 
H    13.9871606   11.5404478    3.0613463 
H    12.4887092   11.6388597    2.1332960 
H    13.9454383   10.9936999    1.3855137 
H    12.7236664    8.7120596    0.7997270 
H    11.2966668    9.5595838    1.3928696 
H    11.7211282    7.9905069    2.0727492 
H    13.1682764   10.1615817    5.7353867 
H    14.4127979   10.0228748    6.9777511 
H    13.6037012    8.5748469    6.3760195 
H    15.9640078    7.5738982    5.8124090 
H    16.6463883    9.0553521    6.4924440 
H    17.0983538    8.5366040    4.8668003 
H    16.1075111   10.7097527    1.7221115 
H    17.5833408    9.7811689    1.4813164 
H    17.0592581   10.1979016    3.1124198 
H    14.9827520    7.1867748    0.7817739 
H    16.4222371    7.9905671    0.1480179 
H    14.9078260    8.8787859    0.2759137 
H    13.9865135   -1.3709939    3.0632250 
H    12.4864975   -1.4696152    2.1377269 
H    13.9420247   -0.8249247    1.3872258 
H    12.7188256    1.4567088    0.8027350 
H    11.2931933    0.6089189    1.3987423 
H    11.7183347    2.1782998    2.0774135 
H    13.1738445    0.0072950    5.7374000 
H    14.4204589    0.1472400    6.9775360 
H    13.6092180    1.5945170    6.3768608 
H    15.9679862    2.5966027    5.8096098 
H    16.6528706    1.1154289    6.4877367 
H    17.1011312    1.6350832    4.8613470 
H    16.1041060   -0.5401600    1.7199995 
H    17.5787584    0.3887499    1.4732980 
H    17.0602673   -0.0264786    3.1065866 
H    14.9761096    2.9824896    0.7801251 
H    16.4145780    2.1794375    0.1431889 
H    14.9009992    1.2903347    0.2747511 

----------------------------------------------------------
[Eu(η8-COTTIPS)]
----------------------------------------------------------
PBE0/def2-TZVP/D4/COSMO(epsilon=2.4):
77
Energy = -2308.103067017	dispersion contribution = -0.0991812316
Eu   12.4377950    5.0841111    2.3687580 
C    11.7252350    5.7893485    4.8257502 
C    11.7255541    4.3797639    4.8262156 
C    14.7595959    5.7893248    3.3703801 
C    14.7598015    4.3797467    3.3704634 
C    13.8735928    6.8321960    3.7487160 
C    13.8739380    3.3368622    3.7491550 
C    12.6020396    6.7926902    4.3739998 
C    12.6026459    3.3764557    4.3749476 
Si   14.4556000    8.5879611    3.4037404 
Si   14.4557200    1.5811849    3.4032983 
C    12.9810258    9.6298926    2.7760335 
C    15.0878107    9.3736190    5.0167067 
C    15.9172069    8.5864074    2.1772962 
C    12.9799424    0.5381220    2.7802183 
C    15.0928082    0.7968475    5.0149611 
C    15.9136343    1.5829401    2.1725060 
C    13.3817328   11.0371800    2.3389302 
C    12.1431313    8.9529678    1.6951955 
C    14.0070341    9.5304967    6.0819910 
C    16.2611297    8.5682280    5.5712515 
C    16.7095426    9.8922347    2.1380014 
C    15.5314820    8.1536702    0.7654142 
C    13.3804582   -0.8686340    2.3411742 
C    12.1379775    1.2145052    1.7021577 
C    14.0158000    0.6460768    6.0849624 
C    16.2708167    1.5998059    5.5630719 
C    16.7052594    0.2767847    2.1297728 
C    15.5239134    2.0170397    0.7621571 
H    10.7996722    3.9696890    5.2201578 
H    15.6596764    4.0139107    2.8889280 
H    12.1555065    2.3949967    4.5052307 
H    10.7990952    6.1992845    5.2192310 
H    15.6594557    6.1552581    2.8889005 
H    12.1545437    7.7741064    4.5034432 
H    12.3346520    9.7434418    3.6563080 
H    15.4520192   10.3765381    4.7558630 
H    16.6006735    7.8259788    2.5770708 
H    12.3365383    0.4236105    3.6625479 
H    15.4527951   -0.2078164    4.7549263 
H    16.5986002    2.3427542    2.5708817 
H    13.9917989   11.5460949    3.0894704 
H    12.4963769   11.6567931    2.1578710 
H    13.9543595   11.0168698    1.4079171 
H    12.7259674    8.7493853    0.7932950 
H    11.2970974    9.5842121    1.3999575 
H    11.7279995    8.0068863    2.0572999 
H    13.1752060   10.1534578    5.7426840 
H    14.4173670    9.9961439    6.9852253 
H    13.5979688    8.5587516    6.3719376 
H    15.9517469    7.5448607    5.8038009 
H    16.6445761    9.0165032    6.4946759 
H    17.0939119    8.5056089    4.8657964 
H    16.1154907   10.7198895    1.7448207 
H    17.5864887    9.7875205    1.4891665 
H    17.0680806   10.1865678    3.1264838 
H    14.9758066    7.2114006    0.7643531 
H    16.4203043    8.0137127    0.1399109 
H    14.9105490    8.9087068    0.2754494 
H    13.9943079   -1.3770769    3.0889352 
H    12.4950336   -1.4891965    2.1637381 
H    13.9490316   -0.8474043    1.4077063 
H    12.7180606    1.4193924    0.7987529 
H    11.2921214    0.5821145    1.4088629 
H    11.7224454    2.1597569    2.0659030 
H    13.1802177    0.0255783    5.7503960 
H    14.4280800    0.1807974    6.9874981 
H    13.6115381    1.6199836    6.3743886 
H    15.9658142    2.6249305    5.7937470 
H    16.6558072    1.1529007    6.4865206 
H    17.1014126    1.6573629    4.8546373 
H    16.1102122   -0.5497433    1.7357825 
H    17.5814275    0.3822128    1.4800064 
H    17.0648594   -0.0197031    3.1172341 
H    14.9689903    2.9597644    0.7636190 
H    16.4108842    2.1568439    0.1339865 
H    14.9008812    1.2628792    0.2735055 

----------------------------------------------------------
[Yb(η8-COTTIPS)]
----------------------------------------------------------
PBE0/def2-TZVP/D4/COSMO(epsilon=2.4):
77
Energy = -2756.964319550	dispersion contribution = -0.0990215568
Yb   12.5714050    5.0861557    2.7321350 
C    11.8800015    5.7902678    5.0792710 
C    11.8795541    4.3789558    5.0781811 
C    14.8608484    5.7905878    3.5084375 
C    14.8604130    4.3789714    3.5075307 
C    13.9829906    6.8332952    3.9114824 
C    13.9820327    3.3363687    3.9092700 
C    12.7371605    6.7947761    4.5890546 
C    12.7361403    3.3746665    4.5864996 
Si   14.4708650    8.5833021    3.4261266 
Si   14.4705050    1.5864563    3.4242858 
C    12.9407831    9.4559808    2.6803721 
C    15.0275746    9.5619102    4.9586030 
C    15.9448684    8.5639952    2.2143582 
C    12.9410205    0.7125875    2.6787689 
C    15.0274271    0.6092029    4.9575690 
C    15.9448880    1.6059137    2.2129838 
C    13.2605173   10.8200445    2.0728356 
C    12.1523766    8.5996656    1.6929858 
C    13.9303123    9.7791063    5.9960151 
C    16.2333408    8.8810828    5.6034483 
C    16.6754732    9.9007854    2.0929293 
C    15.5962668    8.0250642    0.8288498 
C    13.2613886   -0.6521287    2.0730368 
C    12.1528323    1.5674508    1.6899822 
C    13.9296114    0.3908221    5.9941410 
C    16.2315000    1.2924580    5.6030324 
C    16.6761261    0.2694116    2.0923144 
C    15.5964883    2.1442427    0.8272056 
H    10.9671049    3.9696269    5.5016866 
H    15.7391571    4.0130614    2.9896890 
H    12.2838161    2.3953862    4.7137533 
H    10.9678605    6.1995397    5.5034955 
H    15.7398236    6.1567371    2.9911674 
H    12.2854684    7.7741569    4.7177468 
H    12.2817384    9.6366911    3.5395974 
H    15.3439141   10.5487398    4.5942574 
H    16.6578956    7.8634918    2.6690257 
H    12.2816608    0.5327342    3.5379356 
H    15.3456659   -0.3773137    4.5940579 
H    16.6574718    2.3068707    2.6676307 
H    13.8256893   11.4545342    2.7602328 
H    12.3420915   11.3562114    1.8091678 
H    13.8491779   10.7220765    1.1569228 
H    12.7622237    8.2808486    0.8436590 
H    11.2944021    9.1491862    1.2892567 
H    11.7492020    7.7095988    2.1905014 
H    13.0632996   10.3019630    5.5835593 
H    14.3041973   10.3772591    6.8346565 
H    13.5821221    8.8270160    6.4052815 
H    15.9714289    7.8748466    5.9440218 
H    16.5846245    9.4448391    6.4748401 
H    17.0756507    8.7833967    4.9135269 
H    16.0428511   10.6739907    1.6515736 
H    17.5554653    9.7967754    1.4482051 
H    17.0212767   10.2720869    3.0595791 
H    15.0911905    7.0564276    0.8791977 
H    16.4985288    7.8951486    0.2207548 
H    14.9429315    8.7153776    0.2881634 
H    13.8265042   -1.2856197    2.7614029 
H    12.3432298   -1.1889092    1.8096680 
H    13.8503512   -0.5550782    1.1572143 
H    12.7625337    1.8838002    0.8396521 
H    11.2941349    1.0177843    1.2879795 
H    11.7509591    2.4591520    2.1855638 
H    13.0638586   -0.1337762    5.5812533 
H    14.3037530   -0.2061406    6.8335247 
H    13.5794378    1.3425961    6.4024544 
H    15.9675969    2.2986034    5.9423567 
H    16.5828344    0.7299480    6.4752151 
H    17.0743128    1.3908232    4.9137976 
H    16.0439587   -0.5043010    1.6511913 
H    17.5562113    0.3735321    1.4477287 
H    17.0218892   -0.1012708    3.0592237 
H    15.0907373    3.1125469    0.8771142 
H    16.4988999    2.2745979    0.2194175 
H    14.9438280    1.4533484    0.2864435 

----------------------------------------------------------
CNT-
----------------------------------------------------------
PBE0/def2-TZVP/D4/COSMO(epsilon=2.4):
18
Energy = -348.0881032349	dispersion contribution = -0.0171929552
C    -1.9168522    0.6976851    0.0000135 
H    -2.9412545    1.0705455   -0.0000041 
C    -1.9168404   -0.6976740    0.0000616 
H    -2.9412373   -1.0705476    0.0001965 
C    -1.0199362   -1.7666050   -0.0000230 
H    -1.5650128   -2.7106956   -0.0000878 
C     0.3542272   -2.0089205   -0.0000562 
H     0.5435483   -3.0824992    0.0000048 
C     1.5626285   -1.3112282   -0.0000349 
H     2.3977540   -2.0119266   -0.0000451 
C     2.0398351   -0.0000156    0.0000308 
H     3.1299828    0.0000056    0.0000205 
C     1.5626221    1.3111989    0.0000517 
H     2.3977318    2.0119168    0.0001048 
C     0.3542313    2.0089223   -0.0000348 
H     0.5435384    3.0825044    0.0000038 
C    -1.0199461    1.7666198   -0.0000669 
H    -1.5650201    2.7107137   -0.0001353 

----------------------------------------------------------
[Sm(CNT)+]
----------------------------------------------------------
PBE0/def2-TZVP/D4/COSMO(epsilon=2.4):
19
Energy = -1005.915418881	dispersion contribution = -0.0180399734
Sm    0.0018562    0.0010222    1.7344203 
C    -1.9245049    0.7004703   -0.1349848 
H    -2.9430781    1.0709003   -0.0775113 
C    -1.9241004   -0.7003411   -0.1353245 
H    -2.9426623   -1.0710883   -0.0792627 
C    -1.0239524   -1.7737592   -0.1333603 
H    -1.5661187   -2.7121869   -0.0747498 
C     0.3555347   -2.0173368   -0.1327745 
H     0.5437938   -3.0845844   -0.0733012 
C     1.5684997   -1.3165118   -0.1341253 
H     2.3989685   -2.0129535   -0.0763669 
C     2.0476145   -0.0000810   -0.1352323 
H     3.1314297   -0.0002189   -0.0772034 
C     1.5687014    1.3164717   -0.1349141 
H     2.3989742    2.0130487   -0.0763544 
C     0.3555382    2.0169288   -0.1329966 
H     0.5437803    3.0842407   -0.0746644 
C    -1.0242165    1.7737131   -0.1326543 
H    -1.5660577    2.7122660   -0.0732011 

----------------------------------------------------------
[Eu(CNT)+]
----------------------------------------------------------
PBE0/def2-TZVP/D4/COSMO(epsilon=2.4):
19
Energy = -1058.323171328	dispersion contribution = -0.0178963087
Eu    0.0000055    0.0000030    1.7228728 
C    -1.9245200    0.7004017   -0.1338082 
H    -2.9428766    1.0711740   -0.0751878 
C    -1.9245126   -0.7003881   -0.1338106 
H    -2.9428725   -1.0711777   -0.0752175 
C    -1.0239275   -1.7733595   -0.1335605 
H    -1.5657240   -2.7119583   -0.0747196 
C     0.3556273   -2.0166336   -0.1335267 
H     0.5437677   -3.0839246   -0.0746546 
C     1.5688225   -1.3163299   -0.1337120 
H     2.3990053   -2.0129871   -0.0750466 
C     2.0479551   -0.0000089   -0.1337931 
H     3.1317169    0.0000080   -0.0751727 
C     1.5688193    1.3163081   -0.1337164 
H     2.3989821    2.0129842   -0.0750188 
C     0.3556287    2.0166239   -0.1335298 
H     0.5437580    3.0839185   -0.0746737 
C    -1.0239307    1.7733699   -0.1335634 
H    -1.5657245    2.7119762   -0.0747222 

----------------------------------------------------------
[Yb(CNT)+]
----------------------------------------------------------
PBE0/def2-TZVP/D4/COSMO(epsilon=2.4):
19
Energy = -1507.182425889	dispersion contribution = -0.0173449411
Yb    0.0001924    0.0000932    1.5316573 
C    -1.9257595    0.7008016   -0.1294787 
H    -2.9429209    1.0711870   -0.0582984 
C    -1.9257998   -0.7008563   -0.1294889 
H    -2.9429813   -1.0712058   -0.0583726 
C    -1.0246226   -1.7744658   -0.1292665 
H    -1.5657362   -2.7120035   -0.0578945 
C     0.3558071   -2.0178041   -0.1291784 
H     0.5437557   -3.0838506   -0.0577594 
C     1.5697804   -1.3170927   -0.1293184 
H     2.3989533   -2.0129928   -0.0581227 
C     2.0493113    0.0000070   -0.1294095 
H     3.1318169   -0.0000128   -0.0582487 
C     1.5698523    1.3171388   -0.1293139 
H     2.3990173    2.0130509   -0.0581145 
C     0.3558628    2.0178132   -0.1291818 
H     0.5437363    3.0838761   -0.0578680 
C    -1.0245632    1.7743969   -0.1291472 
H    -1.5657025    2.7119198   -0.0577567 

----------------------------------------------------------
[(η9-CNT)Sm(μ-η9:η9-CNT)Sm(η8-COTTIPS)]
----------------------------------------------------------
PBE0/def2-TZVP/D4/COSMO(epsilon=2.4):
114
Energy = -3609.873247142	dispersion contribution = -0.1604990594
C     1.0799236    3.6236383    3.0721082 
C     2.4592808    2.0550479    4.6618566 
C     2.1639990    3.0980249    3.7812483 
C    -3.5437439   -1.3950204    3.0883919 
C     1.8366900    0.9439214    5.2343563 
C    -3.9651979   -0.4307552   -2.4836594 
C    -4.5924092   -0.3857633   -1.0928584 
C    -6.0408458   -0.8660134   -1.1349986 
Si   -3.5403359   -1.2215669    0.2598787 
C    -1.7093712    0.8115020   -0.1717036 
C    -1.7757111   -0.5733194    0.1296593 
C    -4.3314867   -0.7735541    1.9403835 
C    -0.6888404    1.7508245   -0.4037494 
C    -0.7471265   -1.5336960    0.3163901 
C     0.6197655    3.0481055    8.7141241 
C     1.5952366    5.1456465    7.4641358 
C     1.5399454    4.0043957    8.2719178 
C    -4.4959633    0.7288170    2.1387061 
C     0.7591560    5.9414451    6.6736886 
C    -3.1194507   -3.6622448   -1.2028737 
C    -3.5600781   -3.1257214    0.1570034 
C    -4.8796117   -3.7674535    0.5823478 
Sm    0.0009990    0.5082182    1.8453685 
C    -0.3061839    3.4654108    2.9482906 
C    -1.5238721    1.5302400    4.2410118 
C     0.5758922    0.3432966    5.3039204 
C    -1.3471262    2.6721280    3.4485084 
C     3.5165034   -1.5119029    3.0363174 
C    -0.7534090    0.5812132    4.9278152 
C     3.8662182   -0.5878650   -2.5509092 
C     4.5228352   -0.5662514   -1.1731859 
C     5.9484831   -1.1074727   -1.2432110 
Sm    0.0796020    3.2677732    5.9061902 
Si    3.4637880   -1.3536301    0.2034622 
C     1.7063875    0.7460443   -0.1938792 
C     1.7230770   -0.6420602    0.0974133 
C     4.2998532   -0.9278598    1.8664488 
C     0.7194407    1.7247138   -0.4098127 
C     0.6620743   -1.5618342    0.3003766 
C    -0.7387593    2.7323325    8.5962639 
C    -2.3187770    4.2507038    7.1433275 
C    -0.5809859    6.0242117    6.2791292 
C    -1.9004385    3.2103318    7.9803755 
C     4.5316533    0.5652911    2.0634177 
C    -1.7983929    5.3615004    6.4708683 
C     2.9359447   -3.7827204   -1.2440857 
C     3.4112967   -3.2580604    0.1087427 
C     4.7105824   -3.9471124    0.5220704 
H     1.4060609    4.4622053    2.4651470 
H     3.4994419    2.1032974    4.9677388 
H     3.0540448    3.6898598    3.5908011 
H    -3.9628995   -1.1140085    4.0624448 
H    -2.4992783   -1.0654046    3.0740724 
H    -3.5318377   -2.4863829    3.0366544 
H     2.5512096    0.3743455    5.8202577 
H    -4.5348903    0.1882728   -3.1863445 
H    -3.9549013   -1.4470117   -2.8847252 
H    -2.9351810   -0.0689433   -2.4726877 
H    -4.6166648    0.6694092   -0.7879306 
H    -6.1081232   -1.8882281   -1.5166502 
H    -6.6400912   -0.2363206   -1.8023752 
H    -6.5176537   -0.8496218   -0.1511192 
H    -2.6838151    1.2893924   -0.2165454 
H    -5.3337460   -1.2213354    1.9409541 
H    -1.0809710    2.7519519   -0.5616860 
H    -1.1293912   -2.5146767    0.5761003 
H     1.1264252    2.2909232    9.3051464 
H     2.6188678    5.5017869    7.3956813 
H     2.5339683    3.7570874    8.6325936 
H    -3.5363628    1.2462582    2.0489164 
H    -4.9067139    0.9553965    3.1306249 
H    -5.1696180    1.1673650    1.3986653 
H     1.3396339    6.7162522    6.1818107 
H    -2.1848965   -3.2086779   -1.5407908 
H    -3.8783958   -3.4667888   -1.9651247 
H    -2.9732616   -4.7477424   -1.1662127 
H    -2.8103244   -3.4446757    0.8935298 
H    -5.6953216   -3.5088777   -0.0963724 
H    -5.1836562   -3.4686608    1.5881519 
H    -4.7915296   -4.8599007    0.5780826 
H    -0.7089361    4.2248684    2.2866764 
H    -2.5779906    1.2885546    4.3218277 
H     0.6307558   -0.5667952    5.8933876 
H    -2.3058830    3.0412879    3.0997174 
H     3.9952109   -1.2803292    3.9948642 
H     3.4166469   -2.5979512    2.9676486 
H     2.5026094   -1.0987282    3.0777955 
H    -1.3992052   -0.1895643    5.3368519 
H     4.4483295    0.0031734   -3.2674439 
H     2.8537116   -0.1806031   -2.5206336 
H     3.8025308   -1.6038276   -2.9477845 
H     4.5977099    0.4876879   -0.8723803 
H     5.9646501   -2.1329820   -1.6217166 
H     6.4458096   -1.1077034   -0.2694261 
H     6.5598367   -0.5060126   -1.9255536 
H     2.6977376    1.1868212   -0.2486849 
H     5.2824324   -1.4176605    1.8443021 
H     1.0100988   -2.5580261    0.5499791 
H    -0.9514634    1.8064425    9.1223855 
H    -3.3715349    4.1329380    6.9043091 
H    -0.7107656    6.8418618    5.5763579 
H    -2.7304680    2.5397948    8.1821892 
H     3.5893118    1.1206065    2.0460200 
H     5.1742484    0.9866972    1.2864272 
H     5.0082969    0.7656718    3.0304488 
H    -2.5745018    5.8313221    5.8740738 
H     2.0149026   -3.2964345   -1.5735455 
H     2.7506201   -4.8620637   -1.2016675 
H     3.6928687   -3.6179216   -2.0155501 
H     2.6584963   -3.5465365    0.8546286 
H     5.5290513   -3.7179132   -0.1638987 
H     4.5831826   -5.0357266    0.5188034 
H     5.0338006   -3.6594603    1.5250898 
H     1.1472212    2.7110555   -0.5678460 

----------------------------------------------------------
[(η9-CNT)Eu(μ-η9:η9-CNT)Eu(η8-COTTIPS)]
----------------------------------------------------------
PBE0/def2-TZVP/D4/COSMO(epsilon=2.4):
114
Energy = -3714.684556382	dispersion contribution = -0.1602543262
C     1.1283297    3.5968189    3.0870421 
C     2.4915951    2.0561895    4.7169034 
C     2.2040674    3.0882255    3.8212538 
C    -3.5467039   -1.4070592    3.0778595 
C     1.8664554    0.9431033    5.2816483 
C    -3.9832417   -0.4369298   -2.4932799 
C    -4.6057560   -0.3904072   -1.1003685 
C    -6.0546236   -0.8697087   -1.1377284 
Si   -3.5489467   -1.2260878    0.2488114 
C    -1.7204138    0.8089584   -0.1864388 
C    -1.7854218   -0.5758331    0.1156232 
C    -4.3335921   -0.7787362    1.9328290 
C    -0.7004766    1.7498934   -0.4158621 
C    -0.7555253   -1.5346367    0.3056439 
C     0.6025682    3.0747382    8.7422755 
C     1.5868344    5.1688656    7.4930871 
C     1.5249741    4.0325406    8.3068571 
C    -4.4883518    0.7240672    2.1360924 
C     0.7583759    5.9542158    6.6839036 
C    -3.1256435   -3.6665125   -1.2144089 
C    -3.5676585   -3.1301987    0.1451491 
C    -4.8871076   -3.7727608    0.5693783 
Eu   -0.0156424    0.5080455    1.8308864 
C    -0.2562708    3.4383056    2.9507432 
C    -1.4831159    1.5069442    4.2416455 
C     0.6112399    0.3275937    5.3216161 
C    -1.3018887    2.6504337    3.4519684 
C     3.5081639   -1.4973764    3.0329440 
C    -0.7144789    0.5572831    4.9303518 
C     3.8543009   -0.5903539   -2.5574033 
C     4.5129117   -0.5645401   -1.1806508 
C     5.9384488   -1.1058815   -1.2515113 
Eu    0.1046903    3.2647656    5.9159797 
Si    3.4554879   -1.3485114    0.1993092 
C     1.6960063    0.7488232   -0.1998483 
C     1.7141063   -0.6396678    0.0910201 
C     4.2900777   -0.9150771    1.8611618 
C     0.7081135    1.7260822   -0.4183039 
C     0.6538745   -1.5610324    0.2922000 
C    -0.7527903    2.7530346    8.6080972 
C    -2.3203029    4.2581481    7.1274608 
C    -0.5769492    6.0310441    6.2721195 
C    -1.9082890    3.2236225    7.9743452 
C     4.5174431    0.5792458    2.0547603 
C    -1.7941285    5.3649024    6.4526932 
C     2.9338220   -3.7836314   -1.2407286 
C     3.4065192   -3.2534006    0.1109298 
C     4.7068139   -3.9385236    0.5275803 
H     1.4607472    4.4266330    2.4714824 
H     3.5243111    2.1170201    5.0451409 
H     3.0928252    3.6844169    3.6388682 
H    -3.9622596   -1.1256759    4.0532793 
H    -2.5003134   -1.0831625    3.0617563 
H    -3.5405470   -2.4983519    3.0240706 
H     2.5733306    0.3818565    5.8846386 
H    -4.5543532    0.1826242   -3.1943647 
H    -3.9761873   -1.4534417   -2.8938197 
H    -2.9525239   -0.0769776   -2.4862180 
H    -4.6285390    0.6649759   -0.7960548 
H    -6.1237253   -1.8918736   -1.5192134 
H    -6.6556515   -0.2397549   -1.8032732 
H    -6.5282866   -0.8529902   -0.1523525 
H    -2.6955201    1.2849274   -0.2362282 
H    -5.3385769   -1.2204562    1.9353568 
H    -1.0938143    2.7498496   -0.5779336 
H    -1.1368856   -2.5162395    0.5643469 
H     1.1039781    2.3240086    9.3459679 
H     2.6094093    5.5304382    7.4380438 
H     2.5145673    3.7925932    8.6844735 
H    -3.5253008    1.2356026    2.0476141 
H    -4.8974230    0.9500975    3.1287483 
H    -5.1587426    1.1699082    1.3974030 
H     1.3425779    6.7280478    6.1947389 
H    -2.1913962   -3.2120668   -1.5519575 
H    -3.8844173   -3.4719534   -1.9770879 
H    -2.9785199   -4.7518862   -1.1775206 
H    -2.8181909   -3.4487631    0.8821397 
H    -5.7015203   -3.5173452   -0.1120704 
H    -5.1940819   -3.4715844    1.5735914 
H    -4.7973905   -4.8650983    0.5683442 
H    -0.6530148    4.1903458    2.2771371 
H    -2.5375234    1.2639350    4.3155105 
H     0.6654885   -0.5858732    5.9058063 
H    -2.2586270    3.0210120    3.0989618 
H     3.9873861   -1.2631849    3.9905059 
H     3.4088154   -2.5836655    2.9668001 
H     2.4940345   -1.0845483    3.0741904 
H    -1.3601359   -0.2207530    5.3259870 
H     4.4358606   -0.0021995   -3.2767885 
H     2.8420630   -0.1823669   -2.5271895 
H     3.7894061   -1.6076262   -2.9507737 
H     4.5879934    0.4902277   -0.8828897 
H     5.9538780   -2.1324286   -1.6273091 
H     6.4373940   -1.1035118   -0.2785540 
H     6.5487762   -0.5064024   -1.9365443 
H     2.6869673    1.1903965   -0.2548766 
H     5.2740295   -1.4022213    1.8405812 
H     1.0026284   -2.5570448    0.5413372 
H    -0.9695710    1.8301765    9.1379923 
H    -3.3705398    4.1374280    6.8787657 
H    -0.7006022    6.8448264    5.5637079 
H    -2.7388692    2.5521749    8.1712541 
H     3.5731363    1.1313114    2.0386462 
H     5.1566754    1.0016233    1.2754701 
H     4.9953066    0.7830183    3.0203953 
H    -2.5645958    5.8290488    5.8441055 
H     2.0119136   -3.3007798   -1.5727854 
H     2.7512807   -4.8633329   -1.1950789 
H     3.6911213   -3.6193463   -2.0119716 
H     2.6534757   -3.5409655    0.8569258 
H     5.5249989   -3.7106452   -0.1591965 
H     4.5813388   -5.0273822    0.5286671 
H     5.0292959   -3.6461624    1.5294492 
H     1.1346942    2.7125040   -0.5787366 

----------------------------------------------------------
[(η9-CNT)Yb(μ-η9:η9-CNT)Yb(η8-COTTIPS)]
----------------------------------------------------------
PBE0/def2-TZVP/D4/COSMO(epsilon=2.4):
114
Energy = -4612.417196403	dispersion contribution = -0.1603958077
C     1.2828921    3.6718953    3.0461222 
C     2.5882822    2.2548947    4.8179632 
C     2.3045574    3.2824167    3.9167118 
C    -3.5897876   -1.3083341    3.1886574 
C     2.0497946    1.0245490    5.1943574 
C    -3.9951560   -0.3748687   -2.3906953 
C    -4.6129180   -0.2987131   -0.9969670 
C    -6.0680227   -0.7600115   -1.0249485 
Si   -3.5667330   -1.1261403    0.3652392 
C    -1.7217996    0.8871343   -0.1364829 
C    -1.8000875   -0.4792926    0.2407181 
C    -4.3614176   -0.6672497    2.0399021 
C    -0.6940670    1.8094406   -0.4070299 
C    -0.7789194   -1.4337018    0.4977524 
C     0.6763355    2.8806364    8.3800252 
C     1.3819859    5.1478719    7.2532377 
C     1.4585819    3.9843149    8.0249905 
C    -4.4862015    0.8401377    2.2311062 
C     0.4777047    5.8335467    6.4353610 
C    -3.0867295   -3.5781375   -1.0637489 
C    -3.5775728   -3.0304495    0.2740255 
C    -4.9092866   -3.6720238    0.6596249 
Yb   -0.0210027    0.6409704    1.7593830 
C    -0.0760066    3.4259324    2.8134886 
C    -1.2727943    1.4561044    4.0640777 
C     0.8774553    0.2837177    5.0312714 
C    -1.1208809    2.6292547    3.3100932 
C     3.5120074   -1.6442583    3.1333665 
C    -0.4539036    0.4701360    4.6376987 
C     3.8800669   -0.5133633   -2.4218055 
C     4.5079880   -0.5097227   -1.0305120 
C     5.9385418   -1.0404628   -1.0841833 
Yb    0.1356465    3.2201481    5.7090872 
Si    3.4284364   -1.3229726    0.3155088 
C     1.6943560    0.8013437   -0.1291242 
C     1.7002416   -0.5728275    0.2283121 
C     4.2684370   -0.9746795    1.9916809 
C     0.7153984    1.7763789   -0.3986466 
C     0.6311629   -1.4721325    0.4882394 
C    -0.6176128    2.3805641    8.1954709 
C    -2.3676885    3.7561791    6.7970352 
C    -0.8504303    5.7498800    6.0016618 
C    -1.8253191    2.7357668    7.5843577 
C     4.4483179    0.5146784    2.2584999 
C    -1.9802084    4.9405908    6.1628051 
C     2.7647812   -3.6904651   -1.1873032 
C     3.3241604   -3.2202418    0.1528705 
C     4.6259706   -3.9512926    0.4761971 
H     1.6105003    4.5078768    2.4361920 
H     3.5452163    2.4214470    5.3019645 
H     3.1332562    3.9814703    3.8617850 
H    -3.9800213   -0.9891230    4.1630406 
H    -2.5294610   -1.0375220    3.1492974 
H    -3.6384089   -2.3993911    3.1564122 
H     2.7551532    0.4763295    5.8112991 
H    -4.5581157    0.2439370   -3.0989194 
H    -4.0070378   -1.3970293   -2.7763938 
H    -2.9585217   -0.0323478   -2.3926506 
H    -4.6231335    0.7613776   -0.7084697 
H    -6.1513102   -1.7850823   -1.3951984 
H    -6.6622723   -0.1294525   -1.6958738 
H    -6.5389090   -0.7265094   -0.0387683 
H    -2.6924096    1.3671962   -0.2138654 
H    -5.3749116   -1.0885456    2.0386821 
H    -1.0796837    2.8032661   -0.6159812 
H    -1.1690538   -2.3930940    0.8175305 
H     1.2725766    2.1678781    8.9410690 
H     2.3482164    5.6422006    7.2316716 
H     2.4643725    3.8653200    8.4157642 
H    -3.5171519    1.3346591    2.1150307 
H    -4.8708824    1.0841932    3.2292188 
H    -5.1639402    1.2889998    1.5009647 
H     0.9695055    6.6786630    5.9639946 
H    -2.1419962   -3.1241838   -1.3714044 
H    -3.8181762   -3.3929642   -1.8548011 
H    -2.9382631   -4.6626587   -1.0112123 
H    -2.8535413   -3.3402969    1.0395996 
H    -5.6963948   -3.4373309   -0.0601808 
H    -5.2587093   -3.3498555    1.6433396 
H    -4.8138477   -4.7634674    0.6870348 
H    -0.4687191    4.1402342    2.0982278 
H    -2.3196491    1.1881303    4.1519035 
H     0.9930857   -0.7014513    5.4724531 
H    -2.0823653    2.9939665    2.9645749 
H     3.9777233   -1.4267605    4.1017549 
H     3.4730947   -2.7305080    3.0207508 
H     2.4787705   -1.2857851    3.1840929 
H    -1.0568045   -0.3817278    4.9378205 
H     4.4682419    0.0993437   -3.1147597 
H     2.8609663   -0.1220312   -2.4072171 
H     3.8415454   -1.5226884   -2.8384016 
H     4.5733466    0.5393752   -0.7108745 
H     5.9696349   -2.0561593   -1.4866816 
H     6.4170678   -1.0603909   -0.1014911 
H     6.5581931   -0.4186602   -1.7402472 
H     2.6882886    1.2322777   -0.1958167 
H     5.2666801   -1.4289350    1.9366858 
H     0.9723350   -2.4533453    0.7980391 
H    -0.7049272    1.3982997    8.6490670 
H    -3.3939535    3.5162641    6.5366557 
H    -1.0625059    6.5488303    5.2981076 
H    -2.5581851    1.9477329    7.7269395 
H     3.4877488    1.0383089    2.2614660 
H     5.0780297    0.9930849    1.5039605 
H     4.9126982    0.6884118    3.2362249 
H    -2.7977814    5.3223417    5.5592370 
H     1.8394300   -3.1727640   -1.4497223 
H     2.5553929   -4.7660840   -1.1675164 
H     3.4824682   -3.5188619   -1.9937802 
H     2.6044857   -3.5156111    0.9282146 
H     5.4014378   -3.7440175   -0.2643464 
H     4.4656357   -5.0354969    0.4784053 
H     5.0267284   -3.6778480    1.4550493 
H     1.1506213    2.7514122   -0.5973506 

----------------------------------------------------------
[Sm(η9-CNT)(η8-COTTIPS)]-
----------------------------------------------------------
PBE0/def2-TZVP/D4/COSMO(epsilon=2.4):
95
Energy = -2603.852288524	dispersion contribution = -0.1340943800
C     0.8094882    3.5427555    3.2426078 
C     2.1729125    1.5760505    4.3201018 
C     1.8990922    2.7726560    3.6541097 
C    -3.8563719   -1.2997733    3.1317402 
C     1.5088689    0.4992057    4.9106105 
C    -3.5480255   -0.4575922   -2.4651802 
C    -4.3480038   -0.3932677   -1.1673532 
C    -5.7631909   -0.9236417   -1.3781682 
Si   -3.4399138   -1.1423967    0.3402218 
C    -1.6234544    0.9029799   -0.0012213 
C    -1.6910247   -0.4644656    0.3689690 
C    -4.4602128   -0.6686044    1.8814487 
C    -0.6062751    1.8333366   -0.2648153 
C    -0.6656237   -1.4040063    0.6547249 
C    -4.6012677    0.8403235    2.0506278 
C    -2.7934824   -3.6249841   -0.9736755 
C    -3.4180161   -3.0535854    0.2963626 
C    -4.7686360   -3.7131056    0.5671241 
Sm    0.1106064    0.7653815    2.1253751 
C    -0.5857340    3.5277901    3.2906067 
C    -1.8345876    1.5208494    4.4323952 
C     0.2109585    0.0469948    5.1562238 
C    -1.6290100    2.7317255    3.7678566 
C     4.0544300   -1.3929488    3.0033883 
C    -1.1113229    0.4563453    4.9734906 
C     3.5106557   -0.6786849   -2.5915327 
C     4.3786302   -0.6270474   -1.3377570 
C     5.7539434   -1.2310268   -1.6061128 
Si    3.5141820   -1.2983757    0.2308663 
C     1.7817935    0.8234977   -0.0550744 
C     1.7993807   -0.5445163    0.3195984 
C     4.6285579   -0.8304437    1.7075731 
C     0.8013830    1.7996760   -0.2906417 
C     0.7409063   -1.4355002    0.6381434 
C     4.8565751    0.6726747    1.8269590 
C     2.7261489   -3.7846952   -0.9959853 
C     3.4133816   -3.2078098    0.2389346 
C     4.7448021   -3.9155367    0.4824493 
H     1.1543843    4.4089736    2.6836991 
H     3.2461088    1.4082877    4.3517881 
H     2.8268115    3.2338367    3.3238212 
H    -4.3985521   -0.9948265    4.0355388 
H    -2.8150529   -0.9925918    3.2591464 
H    -3.8718800   -2.3919342    3.0900639 
H     2.2301622   -0.2364303    5.2569551 
H    -4.0431524    0.1163589   -3.2582787 
H    -3.4509610   -1.4856410   -2.8237390 
H    -2.5417445   -0.0558392   -2.3315963 
H    -4.4415718    0.6690207   -0.9037721 
H    -5.7491786   -1.9569186   -1.7360970 
H    -6.2942824   -0.3320807   -2.1337931 
H    -6.3602347   -0.9006728   -0.4623907 
H    -2.6001922    1.3733179   -0.0840834 
H    -5.4656489   -1.0878016    1.7380276 
H    -0.9975485    2.8300737   -0.4534180 
H    -1.0517627   -2.3610989    0.9909865 
H    -3.6224777    1.3198737    2.1308674 
H    -5.1611026    1.0847016    2.9622214 
H    -5.1266092    1.2994647    1.2087358 
H    -1.8292952   -3.1625006   -1.1957104 
H    -3.4468643   -3.4670891   -1.8364603 
H    -2.6371867   -4.7068008   -0.8826661 
H    -2.7633320   -3.3283121    1.1343559 
H    -5.4863624   -3.5090891   -0.2308216 
H    -5.2174979   -3.3749415    1.5037769 
H    -4.6587240   -4.8026396    0.6297906 
H    -0.9863656    4.3887596    2.7614495 
H    -2.8997837    1.3243047    4.5194565 
H     0.2384476   -0.9335734    5.6256491 
H    -2.5859840    3.1752370    3.5032378 
H     4.6593165   -1.0986770    3.8701981 
H     4.0021134   -2.4847431    2.9922028 
H     3.0414230   -1.0194415    3.1731436 
H    -1.7922244   -0.3050014    5.3457891 
H     3.9928831   -0.1491647   -3.4225993 
H     2.5346773   -0.2216916   -2.4170158 
H     3.3422374   -1.7078654   -2.9191052 
H     4.5360550    0.4347269   -1.1041566 
H     5.6722050   -2.2712685   -1.9337627 
H     6.3985236   -1.2139716   -0.7229547 
H     6.2723411   -0.6855197   -2.4040505 
H     2.7760282    1.2479974   -0.1714286 
H     5.6028700   -1.3061148    1.5294154 
H     1.0922522   -2.4084732    0.9668557 
H     3.9097637    1.2055153    1.9467578 
H     5.3577916    1.0827015    0.9459552 
H     5.4784153    0.9085801    2.6996778 
H     1.7744903   -3.2895556   -1.2009571 
H     2.5302995   -4.8567407   -0.8719209 
H     3.3577166   -3.6748778   -1.8821945 
H     2.7760993   -3.4350781    1.1041772 
H     5.4450187   -3.7558031   -0.3408134 
H     4.5937448   -4.9983655    0.5705920 
H     5.2354686   -3.5780287    1.3980463 
H     1.2326516    2.7765457   -0.4953649 

----------------------------------------------------------
[Eu(η9-CNT)(η8-COTTIPS)]-
----------------------------------------------------------
PBE0/def2-TZVP/D4/COSMO(epsilon=2.4):
95
Energy = -2656.257472846	dispersion contribution = -0.1338052778
C     0.8890080    3.5230055    3.2897579 
C     2.1810325    1.5023149    4.3560434 
C     1.9499413    2.7165121    3.7068356 
C    -3.9129607   -1.2371512    3.1418734 
C     1.4785522    0.4391196    4.9266882 
C    -3.4918424   -0.5066029   -2.4619386 
C    -4.3226520   -0.4261061   -1.1846231 
C    -5.7279644   -0.9729220   -1.4176881 
Si   -3.4410651   -1.1399494    0.3556712 
C    -1.6295661    0.9090182    0.0295543 
C    -1.6945980   -0.4595107    0.3961481 
C    -4.4911899   -0.6326384    1.8666448 
C    -0.6143096    1.8413612   -0.2353732 
C    -0.6650525   -1.3976844    0.6741319 
C    -4.6380950    0.8788702    2.0055672 
C    -2.7889226   -3.6532883   -0.8977818 
C    -3.4208122   -3.0519311    0.3548590 
C    -4.7744726   -3.7041468    0.6288628 
Eu    0.1174286    0.7701662    2.1576875 
C    -0.5062680    3.5442284    3.3093161 
C    -1.8278525    1.5668239    4.4199551 
C     0.1648950    0.0307030    5.1649438 
C    -1.5789008    2.7712432    3.7588925 
C     4.0757288   -1.4158829    2.9766453 
C    -1.1419084    0.4825105    4.9709380 
C     3.4842983   -0.6612808   -2.6091041 
C     4.3614613   -0.6115232   -1.3615473 
C     5.7375618   -1.2074790   -1.6430916 
Si    3.5096521   -1.2932233    0.2096087 
C     1.7773027    0.8337541   -0.0445645 
C     1.7979138   -0.5367453    0.3195474 
C     4.6356965   -0.8370492    1.6815815 
C     0.7935669    1.8102910   -0.2656696 
C     0.7411269   -1.4287034    0.6432675 
C     4.8560818    0.6659674    1.8152479 
C     2.7017464   -3.7709340   -1.0240492 
C     3.4063559   -3.2026701    0.2050862 
C     4.7400652   -3.9135987    0.4255977 
H     1.2677344    4.3875878    2.7506705 
H     3.2480147    1.3002418    4.3926517 
H     2.8948658    3.1561019    3.3968500 
H    -4.4728491   -0.9130271    4.0280980 
H    -2.8743543   -0.9267844    3.2825214 
H    -3.9271402   -2.3299202    3.1237346 
H     2.1730764   -0.3245607    5.2671589 
H    -3.9763709    0.0428718   -3.2786200 
H    -3.3710138   -1.5404722   -2.7957838 
H    -2.4950189   -0.0870573   -2.3130518 
H    -4.4303465    0.6400610   -0.9427369 
H    -5.6970936   -2.0136747   -1.7523025 
H    -6.2455869   -0.4025568   -2.1985939 
H    -6.3470773   -0.9351718   -0.5171306 
H    -2.6072688    1.3781066   -0.0509011 
H    -5.4931841   -1.0556761    1.7105397 
H    -1.0080231    2.8378190   -0.4207768 
H    -1.0475488   -2.3561610    1.0107891 
H    -3.6622658    1.3600280    2.1090737 
H    -5.2281104    1.1374920    2.8938594 
H    -5.1355714    1.3241692    1.1396676 
H    -1.8209654   -3.2004343   -1.1229965 
H    -3.4351907   -3.5111157   -1.7686771 
H    -2.6388381   -4.7336667   -0.7821278 
H    -2.7727324   -3.3083602    1.2038689 
H    -5.4836644   -3.5200192   -0.1815011 
H    -5.2332668   -3.3428226    1.5518618 
H    -4.6656129   -4.7918036    0.7197930 
H    -0.8738076    4.4189818    2.7790037 
H    -2.8989637    1.3990196    4.4906528 
H     0.1564683   -0.9522157    5.6298505 
H    -2.5185842    3.2384531    3.4744788 
H     4.6848329   -1.1247111    3.8415538 
H     4.0321359   -2.5078744    2.9557644 
H     3.0608330   -1.0522328    3.1573265 
H    -1.8493778   -0.2574400    5.3363011 
H     3.9561179   -0.1225369   -3.4402260 
H     2.5060335   -0.2131717   -2.4242934 
H     3.3215653   -1.6895460   -2.9423964 
H     4.5153387    0.4499232   -1.1240813 
H     5.6587141   -2.2469962   -1.9737295 
H     6.3890351   -1.1900695   -0.7650367 
H     6.2467821   -0.6566113   -2.4432917 
H     2.7701384    1.2595210   -0.1681624 
H     5.6110021   -1.3055059    1.4902343 
H     1.0950588   -2.4037501    0.9632190 
H     3.9074508    1.1905480    1.9551584 
H     5.3408651    1.0899962    0.9316397 
H     5.4895427    0.8959271    2.6811906 
H     1.7480114   -3.2733951   -1.2128192 
H     2.5062423   -4.8435346   -0.9040518 
H     3.3214250   -3.6563828   -1.9179898 
H     2.7804406   -3.4348774    1.0772986 
H     5.4268091   -3.7535828   -0.4089174 
H     4.5884513   -4.9963415    0.5139648 
H     5.2466865   -3.5788405    1.3335002 
H     1.2224446    2.7885313   -0.4693831 

----------------------------------------------------------
[Yb(η9-CNT)(η8-COTTIPS)]-
----------------------------------------------------------
PBE0/def2-TZVP/D4/COSMO(epsilon=2.4):
95
Energy = -3105.121358316	dispersion contribution = -0.1318295067
C     1.0658004    3.4632029    3.0434834 
C     2.4579803    1.9765188    4.6805414 
C     2.1512947    2.9948463    3.7829656 
C    -3.7971573   -1.4176629    3.0978546 
C     1.9046051    0.7754842    5.1082910 
C    -3.8115123   -0.4163879   -2.4868651 
C    -4.5161156   -0.3607879   -1.1344537 
C    -5.9549617   -0.8548162   -1.2564385 
Si   -3.5281840   -1.1593875    0.2940837 
C    -1.7094383    0.8840681   -0.1396901 
C    -1.7809468   -0.4717216    0.2739076 
C    -4.4684573   -0.7485024    1.9024571 
C    -0.6885794    1.8098903   -0.4146171 
C    -0.7560275   -1.3998867    0.6031403 
C    -4.6005595    0.7551048    2.1200113 
C    -2.8634315   -3.5918656   -1.1050329 
C    -3.4864017   -3.0666673    0.1851339 
C    -4.8267243   -3.7489060    0.4495294 
Yb   -0.0431166    0.7608651    1.8673125 
C    -0.3257594    3.3297348    2.9915368 
C    -1.4553683    1.2956461    4.1810661 
C     0.7182124    0.0546594    4.9759952 
C    -1.3377136    2.5313455    3.5375957 
C     3.8667195   -1.4130349    3.1029084 
C    -0.6214891    0.2652890    4.6348168 
C     3.5705324   -0.6600103   -2.5136598 
C     4.3702008   -0.5994845   -1.2155072 
C     5.7637029   -1.1892026   -1.4135688 
Si    3.4361189   -1.2802677    0.3086986 
C     1.7009584    0.8293207   -0.0891854 
C     1.7144105   -0.5305504    0.3178942 
C     4.4767288   -0.8211569    1.8370993 
C     0.7201004    1.7880637   -0.3924761 
C     0.6513564   -1.4238291    0.6192567 
C     4.6759694    0.6826127    1.9905306 
C     2.6814879   -3.7590895   -0.9599654 
C     3.3307053   -3.1892770    0.2983777 
C     4.6536670   -3.8989956    0.5796048 
H     1.3850735    4.2460462    2.3592805 
H     3.4791518    2.0786347    5.0417220 
H     3.0344228    3.5952291    3.5726546 
H    -4.2788033   -1.1296281    4.0403393 
H    -2.7443154   -1.1301779    3.1660891 
H    -3.8313599   -2.5080436    3.0294557 
H     2.6423976    0.1874215    5.6497776 
H    -4.3427499    0.1917639   -3.2292681 
H    -3.7743502   -1.4377021   -2.8744900 
H    -2.7856348   -0.0493175   -2.4187080 
H    -4.5689340    0.6975169   -0.8448106 
H    -5.9910998   -1.8791566   -1.6370159 
H    -6.5222343   -0.2335123   -1.9598831 
H    -6.4861999   -0.8397170   -0.3010091 
H    -2.6842771    1.3505574   -0.2494494 
H    -5.4796036   -1.1656728    1.8025551 
H    -1.0807067    2.7967678   -0.6456586 
H    -1.1438636   -2.3478661    0.9606159 
H    -3.6199920    1.2386833    2.1247894 
H    -5.0824371    0.9758047    3.0804896 
H    -5.1958901    1.2302743    1.3356973 
H    -1.9058571   -3.1112682   -1.3172034 
H    -3.5229252   -3.4160107   -1.9594679 
H    -2.6935386   -4.6738025   -1.0472954 
H    -2.8220930   -3.3595740    1.0090148 
H    -5.5496425   -3.5423135   -0.3430106 
H    -5.2768668   -3.4314089    1.3930251 
H    -4.7020436   -4.8375865    0.4946180 
H    -0.7544260    4.0789244    2.3304855 
H    -2.4990118    1.0028516    4.2547558 
H     0.8515893   -0.9633974    5.3363585 
H    -2.3180271    2.9199636    3.2722612 
H     4.4505865   -1.1402899    3.9900475 
H     3.8110930   -2.5041959    3.0641281 
H     2.8536856   -1.0345740    3.2623143 
H    -1.2086406   -0.6270157    4.8421479 
H     4.0902570   -0.1240746   -3.3175019 
H     2.5810980   -0.2147511   -2.3933032 
H     3.4326752   -1.6907994   -2.8501522 
H     4.5059640    0.4635727   -0.9742835 
H     5.7095236   -2.2285868   -1.7492535 
H     6.3613725   -1.1694335   -0.4982734 
H     6.3169450   -0.6349822   -2.1814646 
H     2.6943209    1.2615395   -0.1716807 
H     5.4640540   -1.2797057    1.6858769 
H     0.9989770   -2.3853049    0.9816238 
H     3.7205038    1.1975819    2.1182138 
H     5.1803494    1.1209966    1.1247499 
H     5.2807992    0.9098808    2.8767195 
H     1.7371474   -3.2619629   -1.1922912 
H     2.4805461   -4.8314123   -0.8470535 
H     3.3403476   -3.6462263   -1.8255674 
H     2.6676269   -3.4214423    1.1425922 
H     5.3759270   -3.7423983   -0.2249206 
H     4.4981920   -4.9813099    0.6659328 
H     5.1197584   -3.5599272    1.5073124 
H     1.1498033    2.7627237   -0.6070418 

----------------------------------------------------------
[(η9-CNT)Sm(μ-η8:η8-COTTIPS)Sm(η9-CNT)]
----------------------------------------------------------
PBE0/def2-TZVP/D4/COSMO(epsilon=2.4):
114
Energy = -3609.913588908	dispersion contribution = -0.1730377943
C     0.6980261    3.1179725    3.9824364 
C     2.0096587    0.8599541    4.2808805 
C     1.7680218    2.2256864    4.1002499 
C    -4.9711876    1.6195693    1.2506759 
C     1.3109599   -0.3423490    4.4261458 
C    -2.7320286   -2.6754955   -1.8873275 
C    -3.7249827   -1.5500658   -1.6068901 
C    -5.1500922   -2.0763699   -1.7778168 
Si   -3.4824484   -0.5427835   -0.0017623 
C    -1.7089151    1.6532796   -0.0083026 
C    -1.7538687    0.2354435   -0.0047801 
C    -4.8757013    0.7596484   -0.0095813 
C    -0.7032175    2.6402087    0.0010029 
C    -0.7070796   -0.7255282   -0.0047874 
C     0.7167360    3.1203239   -3.9830851 
C     2.0113600    0.8548946   -4.2931488 
C     1.7805968    2.2224661   -4.1118864 
C    -4.9742644    1.6008433   -1.2819992 
C     1.3045666   -0.3433749   -4.4345578 
C    -2.7501241   -2.6734666    1.8891586 
C    -3.7213360   -1.5268826    1.6184225 
C    -5.1545811   -2.0168445    1.8255803 
Sm   -0.0092571    0.9565630    2.1200186 
C    -0.7005628    3.1182178    3.9842653 
C    -2.0144011    0.8636841    4.2923222 
C    -0.0034689   -0.8180140    4.4810884 
C    -1.7723422    2.2289334    4.1115080 
C     4.9801164    1.5937125    1.2773397 
C    -1.3168917   -0.3402917    4.4349146 
C     2.7478212   -2.6823689   -1.8859860 
C     3.7179966   -1.5337725   -1.6198070 
C     5.1513624   -2.0220091   -1.8302904 
Sm    0.0100528    0.9613390   -2.1180573 
Si    3.4822127   -0.5478505   -0.0001266 
C     1.7109841    1.6505026    0.0118460 
C     1.7549877    0.2325902    0.0049082 
C     4.8771176    0.7528160    0.0050725 
C     0.7073710    2.6394795    0.0044207 
C     0.7062800   -0.7262875    0.0037561 
C    -0.6821062    3.1304237   -3.9773863 
C    -2.0118523    0.8834424   -4.2736826 
C    -0.0130935   -0.8106076   -4.4766083 
C    -1.7596857    2.2476841   -4.0958101 
C     4.9702351    1.6129017   -1.2552323 
C    -1.3235554   -0.3246461   -4.4215827 
C     2.7299341   -2.6767199    1.8885910 
C     3.7255387   -1.5544217    1.6052405 
C     5.1494992   -2.0845079    1.7738314 
H     1.0697644    4.1215927    3.7958767 
H     3.0791986    0.6687968    4.2651875 
H     2.7089043    2.7557287    3.9805303 
H    -5.8765878    2.2357790    1.2255076 
H    -4.1226986    2.2981215    1.3646516 
H    -5.0163037    1.0099922    2.1562222 
H     2.0082946   -1.1733506    4.4811750 
H    -2.9657517   -3.1535809   -2.8455075 
H    -2.7744600   -3.4564058   -1.1231823 
H    -1.7030093   -2.3196673   -1.9477181 
H    -3.5632610   -0.7868143   -2.3813152 
H    -5.3643642   -2.8823704   -1.0716433 
H    -5.2847791   -2.4884270   -2.7839198 
H    -5.9092680   -1.3045309   -1.6367646 
H    -2.6877092    2.1084047   -0.0142086 
H    -5.7675891    0.1184843   -0.0035123 
H    -1.1134165    3.6441263   -0.0003158 
H    -1.0721277   -1.7443973   -0.0067834 
H     1.0960320    4.1213760   -3.7978069 
H     3.0798336    0.6570745   -4.2866120 
H     2.7257588    2.7466035   -4.0004704 
H    -4.1188197    2.2671849   -1.4154525 
H    -5.8721806    2.2279519   -1.2576017 
H    -5.0363776    0.9771338   -2.1768420 
H     1.9965874   -1.1784317   -4.4953459 
H    -1.7109561   -2.3439614    1.9186244 
H    -2.8326738   -3.4624393    1.1366432 
H    -2.9710011   -3.1333014    2.8591980 
H    -3.5251971   -0.7599031    2.3811785 
H    -5.4062441   -2.8208041    1.1296099 
H    -5.8973363   -1.2269847    1.6984183 
H    -5.2751532   -2.4199419    2.8371346 
H    -1.0717688    4.1221107    3.7978734 
H    -3.0843408    0.6740835    4.2836627 
H    -0.0040104   -1.9017262    4.5613066 
H    -2.7128586    2.7608847    3.9978641 
H     5.8792551    2.2190001    1.2510053 
H     5.0428425    0.9699035    2.1720692 
H     4.1264149    2.2619150    1.4126399 
H    -2.0156326   -1.1698197    4.4945609 
H     2.9670314   -3.1437626   -2.8556618 
H     1.7080896   -2.3545012   -1.9136409 
H     2.8333897   -3.4697651   -1.1321664 
H     3.5184140   -0.7683532   -2.3831976 
H     5.4067483   -2.8235642   -1.1328972 
H     5.8932069   -1.2305682   -1.7078554 
H     5.2692208   -2.4277785   -2.8411015 
H     2.6904541    2.1042549    0.0189427 
H     5.7681603    0.1105025   -0.0032930 
H     1.0697318   -1.7457632    0.0049709 
H    -1.0454192    4.1368814   -3.7893951 
H    -3.0828663    0.7007912   -4.2551919 
H    -0.0212344   -1.8944065   -4.5554412 
H    -2.6961719    2.7853089   -3.9756530 
H     4.1225321    2.2929479   -1.3661593 
H     5.0112904    1.0035360   -2.1611219 
H     5.8767909    2.2275234   -1.2328203 
H    -2.0278461   -1.1498382   -4.4750681 
H     1.7018408   -2.3182228    1.9491800 
H     2.9632718   -3.1535921    2.8474544 
H     2.7696835   -3.4591057    1.1258263 
H     3.5674177   -0.7899333    2.3791990 
H     5.3598868   -2.8921323    1.0683320 
H     5.2853397   -2.4955086    2.7802202 
H     5.9105303   -1.3150014    1.6299240 
H     1.1191062    3.6427383    0.0074962 

----------------------------------------------------------
[(η9-CNT)Eu(μ-η8:η8-COTTIPS)Eu(η9-CNT)]
----------------------------------------------------------
PBE0/def2-TZVP/D4/COSMO(epsilon=2.4):
114
Energy = -3714.724424094	dispersion contribution = -0.1730592122
C     0.6994866    3.1208386    3.9934506 
C     2.0153840    0.8648055    4.2831592 
C     1.7715821    2.2306868    4.1089226 
C    -4.9724618    1.6161270    1.2602946 
C     1.3189766   -0.3395727    4.4247657 
C    -2.7403751   -2.6748805   -1.8864476 
C    -3.7262000   -1.5423943   -1.6094463 
C    -5.1541675   -2.0571654   -1.7911838 
Si   -3.4835572   -0.5415088   -0.0002526 
C    -1.7089487    1.6533511   -0.0023146 
C    -1.7550342    0.2358761   -0.0022691 
C    -4.8762206    0.7615721   -0.0034730 
C    -0.7028186    2.6400166    0.0001324 
C    -0.7069003   -0.7243286   -0.0010504 
C     0.7108940    3.1172315   -3.9966842 
C     2.0073914    0.8511864   -4.2960759 
C     1.7752979    2.2188463   -4.1196580 
C    -4.9736566    1.6081122   -1.2724488 
C     1.3008512   -0.3479194   -4.4326025 
C    -2.7476426   -2.6740055    1.8883049 
C    -3.7239422   -1.5321908    1.6157615 
C    -5.1554225   -2.0312596    1.8131831 
Eu   -0.0024071    0.9548562    2.1187384 
C    -0.6989575    3.1193298    3.9967717 
C    -2.0086251    0.8605330    4.2935100 
C     0.0056812   -0.8178324    4.4776377 
C    -1.7685859    2.2268818    4.1175490 
C     4.9774549    1.5975257    1.2755904 
C    -1.3088732   -0.3423346    4.4318171 
C     2.7463805   -2.6789986   -1.8887295 
C     3.7214645   -1.5358112   -1.6175709 
C     5.1532273   -2.0324381   -1.8191590 
Eu    0.0052862    0.9574781   -2.1171034 
Si    3.4831314   -0.5471835    0.0000273 
C     1.7122361    1.6508635    0.0048365 
C     1.7560092    0.2333033    0.0031295 
C     4.8781714    0.7533422    0.0052013 
C     0.7075800    2.6390404    0.0034820 
C     0.7064051   -0.7253177    0.0007970 
C    -0.6875124    3.1264715   -3.9910529 
C    -2.0163257    0.8777547   -4.2790959 
C    -0.0163594   -0.8161737   -4.4761556 
C    -1.7646707    2.2422452   -4.1050860 
C     4.9755262    1.6099054   -1.2571331 
C    -1.3268464   -0.3304887   -4.4216378 
C     2.7333153   -2.6789720    1.8857859 
C     3.7241718   -1.5511908    1.6075290 
C     5.1499616   -2.0734953    1.7848000 
H     1.0694472    4.1261192    3.8121784 
H     3.0852695    0.6756056    4.2676940 
H     2.7114441    2.7633286    3.9931163 
H    -5.8762074    2.2348127    1.2358361 
H    -4.1224263    2.2919197    1.3793087 
H    -5.0214163    1.0025049    2.1629142 
H     2.0180569   -1.1691750    4.4781169 
H    -2.9697924   -3.1469149   -2.8486473 
H    -2.7962829   -3.4585391   -1.1259966 
H    -1.7077529   -2.3279047   -1.9363005 
H    -3.5536930   -0.7782573   -2.3806800 
H    -5.3801468   -2.8622547   -1.0876557 
H    -5.2848017   -2.4668325   -2.7988129 
H    -5.9081089   -1.2794444   -1.6546659 
H    -2.6873794    2.1092903   -0.0046930 
H    -5.7682247    0.1205600   -0.0008797 
H    -1.1128587    3.6439298   -0.0005428 
H    -1.0714185   -1.7433520   -0.0019282 
H     1.0898165    4.1195622   -3.8175990 
H     3.0759069    0.6538849   -4.2888908 
H     2.7200130    2.7442107   -4.0102628 
H    -4.1199468    2.2777026   -1.4003809 
H    -5.8735345    2.2324073   -1.2478586 
H    -5.0310867    0.9883664   -2.1703603 
H     1.9932514   -1.1828129   -4.4906993 
H    -1.7106860   -2.3384246    1.9253766 
H    -2.8205217   -3.4607177    1.1324491 
H    -2.9718398   -3.1387417    2.8552525 
H    -3.5364133   -0.7666168    2.3820824 
H    -5.3975571   -2.8353332    1.1139315 
H    -5.9022727   -1.2457467    1.6828610 
H    -5.2799083   -2.4372468    2.8230944 
H    -1.0719933    4.1237832    3.8172148 
H    -3.0781869    0.6690972    4.2841063 
H     0.0070115   -1.9017136    4.5552719 
H    -2.7101497    2.7574850    4.0062914 
H     5.8778692    2.2210683    1.2513487 
H     5.0351502    0.9760942    2.1723227 
H     4.1244345    2.2676383    1.4054560 
H    -2.0058939   -1.1734305    4.4890522 
H     2.9687908   -3.1423208   -2.8567668 
H     1.7087273   -2.3452463   -1.9226555 
H     2.8227918   -3.4663634   -1.1338954 
H     3.5308332   -0.7697883   -2.3826854 
H     5.3987114   -2.8364128   -1.1209777 
H     5.8991355   -1.2457676   -1.6905829 
H     5.2755131   -2.4377447   -2.8296153 
H     2.6913911    2.1052535    0.0079181 
H     5.7690521    0.1107713    0.0012911 
H     1.0694510   -1.7448649    0.0008021 
H    -1.0516691    4.1337217   -3.8089577 
H    -3.0872276    0.6945330   -4.2620981 
H    -0.0238744   -1.9000549   -4.5534078 
H    -2.7014000    2.7800670   -3.9878228 
H     4.1274226    2.2885064   -1.3738751 
H     5.0215018    0.9978570   -2.1609784 
H     5.8811576    2.2258196   -1.2325822 
H    -2.0306229   -1.1561846   -4.4739264 
H     1.7026855   -2.3266771    1.9393343 
H     2.9632144   -3.1537006    2.8465431 
H     2.7826932   -3.4617574    1.1239854 
H     3.5575319   -0.7871309    2.3801314 
H     5.3693088   -2.8796738    1.0804144 
H     5.2816598   -2.4840399    2.7919269 
H     5.9076341   -1.2997933    1.6459631 
H     1.1190617    3.6423614    0.0055494 

----------------------------------------------------------
[(η9-CNT)Yb(μ-η8:η8-COTTIPS)Yb(η9-CNT)]
----------------------------------------------------------
PBE0/def2-TZVP/D4/COSMO(epsilon=2.4):
114
Energy = -4612.455985795	dispersion contribution = -0.1735636932
C     0.7037654    3.1613425    3.6852700 
C     2.0131772    0.9119597    4.0338591 
C     1.7726775    2.2735072    3.8306814 
C    -4.9745036    1.5956634    1.2711039 
C     1.3162659   -0.2906093    4.1825441 
C    -2.7662226   -2.7088530   -1.8689929 
C    -3.7382542   -1.5616820   -1.6042563 
C    -5.1718294   -2.0575678   -1.7945843 
Si   -3.4889095   -0.5599579    0.0027909 
C    -1.7110892    1.6362149    0.0025634 
C    -1.7589578    0.2192549    0.0020220 
C    -4.8795274    0.7454732    0.0045820 
C    -0.7023218    2.6199393    0.0016585 
C    -0.7078271   -0.7374329    0.0004019 
C     0.6984610    3.1641617   -3.6835649 
C     2.0077039    0.9151077   -4.0354483 
C     1.7672200    2.2764541   -3.8308862 
C    -4.9762004    1.5971720   -1.2608142 
C     1.3108170   -0.2874261   -4.1844784 
C    -2.7635042   -2.7110757    1.8709964 
C    -3.7363115   -1.5639984    1.6086756 
C    -5.1695090   -2.0607382    1.7995763 
Yb    0.0028139    0.9638827    2.0002066 
C    -0.6934131    3.1621324    3.6864639 
C    -2.0051386    0.9143491    4.0369938 
C     0.0031348   -0.7681917    4.2309947 
C    -1.7631770    2.2755878    3.8335138 
C     4.9795115    1.5845350    1.2628496 
C    -1.3095110   -0.2890793    4.1846395 
C     2.7576008   -2.7156674   -1.8734350 
C     3.7328351   -1.5708917   -1.6100758 
C     5.1649787   -2.0704060   -1.8015997 
Yb   -0.0007505    0.9652337   -1.9995013 
Si    3.4875210   -0.5680001   -0.0031621 
C     1.7147779    1.6322327   -0.0013852 
C     1.7593417    0.2151687   -0.0018876 
C     4.8811679    0.7342132   -0.0033367 
C     0.7082995    2.6183009    0.0000801 
C     0.7059810   -0.7390687   -0.0010712 
C    -0.6987065    3.1649885   -3.6830195 
C    -2.0104621    0.9173506   -4.0340669 
C    -0.0023441   -0.7650203   -4.2318058 
C    -1.7685223    2.2784559   -3.8296485 
C     4.9784799    1.5853581   -1.2690523 
C    -1.3149260   -0.2859264   -4.1834726 
C     2.7595964   -2.7169745    1.8666515 
C     3.7344499   -1.5719856    1.6028507 
C     5.1668060   -2.0716406    1.7925261 
H     1.0759113    4.1579521    3.4664117 
H     3.0825051    0.7219567    4.0243828 
H     2.7137269    2.8002370    3.7014888 
H    -5.8736734    2.2210004    1.2456469 
H    -4.1195279    2.2639632    1.3961021 
H    -5.0319969    0.9782265    2.1706155 
H     2.0140806   -1.1201722    4.2407026 
H    -2.9881178   -3.1754827   -2.8357827 
H    -2.8475981   -3.4931596   -1.1117878 
H    -1.7278134   -2.3777142   -1.9010756 
H    -3.5509214   -0.8032103   -2.3761744 
H    -5.4149989   -2.8568932   -1.0904293 
H    -5.2997348   -2.4690743   -2.8018796 
H    -5.9160551   -1.2690227   -1.6674281 
H    -2.6878052    2.0946704    0.0039724 
H    -5.7723542    0.1056970    0.0048303 
H    -1.1098056    3.6241075    0.0024999 
H    -1.0700628   -1.7567714    0.0002957 
H     1.0708900    4.1605782   -3.4643127 
H     3.0770699    0.7252721   -4.0272993 
H     2.7083671    2.8031595   -3.7022931 
H    -4.1214271    2.2656676   -1.3861232 
H    -5.8753684    2.2224237   -1.2334493 
H    -5.0348045    0.9808122   -2.1609893 
H     2.0086302   -1.1168741   -4.2442337 
H    -1.7252287   -2.3794508    1.9024957 
H    -2.8452646   -3.4944485    1.1128667 
H    -2.9842443   -3.1790402    2.8374020 
H    -3.5486333   -0.8065278    2.3814854 
H    -5.4131876   -2.8589258    1.0943158 
H    -5.9141182   -1.2722047    1.6745484 
H    -5.2962651   -2.4739660    2.8063130 
H    -1.0647799    4.1591744    3.4682367 
H    -3.0747206    0.7257316    4.0292288 
H     0.0025771   -1.8519409    4.3060808 
H    -2.7037585    2.8035273    3.7058600 
H     5.8801927    2.2076438    1.2363223 
H     5.0363545    0.9672237    2.1624890 
H     4.1263034    2.2549720    1.3884811 
H    -2.0082195   -1.1178094    4.2439332 
H     2.9772756   -3.1831808   -2.8403057 
H     1.7200268   -2.3818087   -1.9045446 
H     2.8377470   -3.4999291   -1.1160511 
H     3.5466700   -0.8122464   -2.3820972 
H     5.4069814   -2.8699470   -1.0972957 
H     5.9112367   -1.2835880   -1.6756198 
H     5.2908498   -2.4827062   -2.8088283 
H     2.6925602    2.0884134   -0.0022790 
H     5.7724984    0.0923558   -0.0039139 
H     1.0658810   -1.7592374   -0.0018345 
H    -1.0698575    4.1618278   -3.4635190 
H    -3.0800161    0.7285929   -4.0252829 
H    -0.0030117   -1.8487016   -4.3078698 
H    -2.7090509    2.8061190   -3.7004788 
H     4.1251163    2.2557897   -1.3936455 
H     5.0347610    0.9686254   -2.1691219 
H     5.8791107    2.2085515   -1.2427739 
H    -2.0137204   -1.1145946   -4.2426192 
H     1.7220220   -2.3832693    1.8991819 
H     2.9804629   -3.1850439    2.8329814 
H     2.8389252   -3.5007761    1.1087078 
H     3.5491283   -0.8137803    2.3755217 
H     5.4079484   -2.8708156    1.0875076 
H     5.2937681   -2.4845154    2.7993794 
H     5.9129862   -1.2848116    1.6661712 
H     1.1181124    3.6215220   -0.0000698 
