# Supplementary material for: A Novel Synthetic Pathway to Lanthanide Triple‐Decker Complexes: Selective Expansion of a Sandwich Complex by an Insertion Reaction
Source: Angew Chem Int Ed Engl. 2025 Apr 14;64(25):e202503942. doi: 10.1002/anie.202503942 (PMC12171317; doi:10.1002/anie.202503942)
Supplement: Supplementary file 7 — Supporting Information [file ANIE-64-e202503942-s004.zip › 3_path_structures.txt]

# Cartesian coordinates are listed in xyz format (Angström).
# Energies are listed in Hartrees. The contribution of the D4 
# dispersion correction is additionally listed separately.

# Structures were optimized at the given level of theory.
# Computational settings are detailed within the Supporting Information (PDF).

----------------------------------------------------------
----------------------------------------------------------
Reaction path optimization
----------------------------------------------------------
----------------------------------------------------------

----------------------------------------------------------
M-I
----------------------------------------------------------
PBE0/def2-SV(P)/D4:
114
Energy = -4610.092693557	dispersion contribution = -0.1600681184
C     4.4526097    2.9071737    1.0749563 
C     2.1814973    2.0237903    0.0681468 
C     3.2816357    2.8654822    0.3003182 
C    -2.2565372   -4.8986239   -2.3066088 
C     1.6471032    0.8069113    0.5174095 
C    -0.9874914   -3.3690755    2.9957818 
C    -2.0514623   -3.7270713    1.9529359 
C    -2.7131126   -5.0637435    2.2972021 
Si   -1.3824482   -3.5708557    0.1620873 
C    -0.4929313   -1.6093793   -1.5585702 
C    -1.0820066   -1.7527320   -0.2703640 
C    -2.7625145   -4.2570399   -1.0142458 
C    -0.2761234   -0.5369308   -2.4563711 
C    -1.6576192   -0.7918999    0.6139691 
C     7.0824180    0.1727938   -0.7965448 
C     5.4296638    1.3803799   -2.4637543 
C     6.5497992    1.1550712   -1.6475981 
C    -3.8082912   -3.1886354   -1.3473929 
C     4.2318810    0.7539624   -2.8432554 
C     1.4674596   -3.9439419    0.4197171 
C     0.2033524   -4.5979321   -0.1369004 
C     0.0852456   -6.0503403    0.3303511 
Yb    4.3453770    0.3193554   -0.0348255 
C     5.1708003    2.1095654    1.9824222 
C     4.2392266   -0.2560557    2.7002022 
C     1.9526710   -0.2519013    1.3852257 
C     5.0977267    0.8529050    2.6072482 
C    -3.9716777    4.0892756   -2.5128904 
C     2.9857942   -0.6844815    2.2321815 
C    -2.6348138    3.2221049    2.9275692 
C    -3.6602921    3.0938292    1.7960802 
C    -4.8442304    4.0335416    2.0376706 
Yb   -2.6632715   -0.3035593   -1.6220708 
Si   -2.8432559    3.2354378    0.0665279 
C    -1.1933173    1.7648985   -1.5842104 
C    -1.8238292    1.6849958   -0.3098158 
C    -4.2882568    3.3325991   -1.2226050 
C    -0.5556017    0.8542963   -2.4612845 
C    -1.9643838    0.5943778    0.5970080 
C     6.7846372   -1.1141773   -0.3205183 
C     4.5467616   -2.3029034   -1.0570251 
C     3.5219675   -0.4349285   -2.6144188 
C     5.7865196   -2.0959319   -0.4305291 
C    -4.8363435    1.9433996   -1.5628753 
C     3.6462248   -1.6423993   -1.9089614 
C    -0.4193501    4.7071804    0.5804025 
C    -1.7679175    4.8019344   -0.1346642 
C    -2.4958722    6.0978952    0.2289471 
H     5.0204874    3.8164647    0.8472289 
H     1.5535145    2.4228159   -0.7357714 
H     3.2347641    3.7391191   -0.3599484 
H    -3.0970443   -5.2668588   -2.9269915 
H    -1.6874462   -4.1762915   -2.9207222 
H    -1.5949969   -5.7589271   -2.1124637 
H     0.7223131    0.5888352   -0.0228796 
H    -1.4351010   -3.2751891    4.0035664 
H    -0.2151330   -4.1560217    3.0585134 
H    -0.4738919   -2.4182117    2.7691241 
H    -2.8501601   -2.9610445    2.0156332 
H    -2.0063522   -5.9083779    2.2329507 
H    -3.1013689   -5.0450663    3.3335879 
H    -3.5670342   -5.2958737    1.6377270 
H    -0.1711044   -2.5584316   -2.0047023 
H    -3.2783176   -5.0447669   -0.4344207 
H     0.1766463   -0.8690090   -3.3973349 
H    -2.0423589   -1.2362091    1.5351483 
H     8.0016866    0.5421246   -0.3277743 
H     5.4770108    2.3879613   -2.8926036 
H     7.1890672    2.0452696   -1.6361427 
H    -3.4290296   -2.5697170   -2.1919427 
H    -4.7553460   -3.6272312   -1.7137089 
H    -4.0560870   -2.5382868   -0.4843771 
H     3.6359160    1.4306039   -3.4664099 
H     1.6071309   -2.9219394    0.0315287 
H     1.4463271   -3.8775730    1.5214754 
H     2.3629325   -4.5364618    0.1495112 
H     0.3105432   -4.6181346   -1.2395605 
H     0.0771144   -6.1162052    1.4326986 
H    -0.8312941   -6.5472482   -0.0352942 
H     0.9477141   -6.6486413   -0.0206651 
H     6.1208648    2.5948490    2.2334535 
H     4.7045220   -1.0412353    3.3070508 
H     1.1668683   -1.0124828    1.3174135 
H     6.0181816    0.6617787    3.1705683 
H    -4.8502291    4.1159692   -3.1870559 
H    -3.6780999    5.1343118   -2.3200450 
H    -3.1454520    3.6112228   -3.0704008 
H     2.7688495   -1.6925429    2.6050697 
H    -3.0802650    2.9377073    3.9000478 
H    -1.7425073    2.5917782    2.7689784 
H    -2.2855097    4.2650150    3.0258171 
H    -4.0669603    2.0630932    1.8287903 
H    -4.5547339    5.0959546    1.9636425 
H    -5.6708841    3.8652953    1.3261178 
H    -5.2564790    3.8807223    3.0535812 
H    -1.2614119    2.7575464   -2.0454545 
H    -5.0982404    3.8834316   -0.7094290 
H    -2.5080476    0.8585095    1.5070595 
H     7.5484246   -1.4346102    0.3972611 
H     4.1199882   -3.2576545   -0.7324201 
H     2.5374845   -0.3824321   -3.0905842 
H     6.0223482   -2.9447516    0.2216008 
H    -4.1917910    1.4876219   -2.3483863 
H    -4.8922417    1.2710197   -0.6829288 
H    -5.8478924    1.9870445   -2.0085803 
H     2.7306201   -2.2341949   -2.0207793 
H     0.1067504    3.7671622    0.3487064 
H     0.2405951    5.5472845    0.2901321 
H    -0.5350198    4.7516617    1.6766951 
H    -1.5569489    4.8377613   -1.2223845 
H    -2.6593839    6.1708405    1.3187967 
H    -1.8990198    6.9824163   -0.0652181 
H    -3.4832598    6.1894724   -0.2584493 
H    -0.2496424    1.3303402   -3.3997071 

----------------------------------------------------------
M-II
----------------------------------------------------------
PBE0/def2-SV(P)/D4:
114
Energy = -4610.100197227	dispersion contribution = -0.1707372048
C     5.0460325    2.1015007    1.4328642 
C     2.4697869    2.6787537    1.4269348 
C     3.8491489    2.7951761    1.1849039 
C    -1.2756243   -3.7056843   -2.1729216 
C     1.5539339    1.7988066    2.0244315 
C    -0.8144210   -2.9940153    3.4732079 
C    -1.5351159   -3.6465555    2.2915030 
C    -1.8139968   -5.1255149    2.5675554 
Si   -0.6792911   -3.3337790    0.6087237 
C     0.7022211   -1.1729652   -0.5092482 
C    -0.3659090   -1.4775165    0.3739817 
C    -1.9022154   -3.8697439   -0.7879908 
C     1.1208530   -0.0221137   -1.2357509 
C    -1.4001119   -0.6491220    0.8998494 
C     5.1346191   -0.3429415   -1.3665990 
C     3.8659201    1.1674200   -3.1219784 
C     4.7463666    0.8008891   -2.0890635 
C    -3.2557865   -3.1653457   -0.7145188 
C     3.0117903    0.5734971   -4.0585200 
C     1.9896540   -4.0816641    1.3935596 
C     0.9183255   -4.3469790    0.3366455 
C     0.6910948   -5.8488611    0.1474412 
Yb    3.1832914    0.2410433    0.3390117 
C     5.4894347    0.8792202    1.9605928 
C     3.7344075   -0.8931524    2.8196125 
C     1.5176917    0.5264245    2.6132471 
C     4.9699548   -0.3186250    2.4762485 
C    -2.9748089    4.0124137   -2.9625413 
C     2.3735308   -0.5486967    2.8982025 
C    -3.7031321    3.1247922    2.5747104 
C    -4.1940102    2.9141686    1.1386312 
C    -5.4872639    3.6957746    0.8934891 
Yb   -1.3524176   -0.1879006   -1.5830039 
Si   -2.8001557    3.2076681   -0.1441520 
C    -0.4071440    2.0765909   -0.9072322 
C    -1.5009356    1.8319245   -0.0291737 
C    -3.6149243    3.1174130   -1.9006391 
C     0.6803749    1.3206264   -1.3920547 
C    -1.8534327    0.6854637    0.7384344 
C     4.6885329   -1.6604956   -1.1429742 
C     2.8916354   -2.7124666   -2.7585474 
C     2.4929067   -0.6865533   -4.3880539 
C     3.7552116   -2.5734990   -1.6647924 
C    -3.6967280    1.6796814   -2.4225773 
C     2.4378648   -1.9853907   -3.8675907 
C    -0.9275749    4.9620773    1.1691683 
C    -1.9547618    4.9140036    0.0376073 
C    -2.9422726    6.0785883    0.1387624 
H     5.8950436    2.6664962    1.0311013 
H     1.9392509    3.5299361    0.9864745 
H     4.0560840    3.7114128    0.6201160 
H    -1.9878012   -3.9621526   -2.9811345 
H    -0.9174502   -2.6687527   -2.3583778 
H    -0.3792999   -4.3336118   -2.3091914 
H     0.5357362    2.1896070    1.9240333 
H    -1.4053147   -3.1001427    4.4030647 
H     0.1671784   -3.4635695    3.6582464 
H    -0.6404417   -1.9171998    3.3071791 
H    -2.5208007   -3.1487369    2.1962029 
H    -0.8805216   -5.6805939    2.7655863 
H    -2.4549650   -5.2449150    3.4617072 
H    -2.3253458   -5.6267288    1.7263195 
H     1.2937103   -2.0385374   -0.8246038 
H    -2.0927626   -4.9507617   -0.6425392 
H     1.8953197   -0.2710633   -1.9721561 
H    -2.0951450   -1.1953732    1.5463434 
H     5.9801816   -0.1095600   -0.7070414 
H     3.9306682    2.2492816   -3.2987594 
H     5.3440692    1.6665818   -1.7730589 
H    -3.1613437   -2.0601051   -0.7876306 
H    -3.9310023   -3.4937961   -1.5284017 
H    -3.7749220   -3.3509475    0.2413052 
H     2.6460914    1.3303248   -4.7655415 
H     2.1878942   -3.0037131    1.5170817 
H     1.6959089   -4.4846094    2.3795220 
H     2.9456396   -4.5658058    1.1169624 
H     1.3155058   -3.9676295   -0.6242715 
H     0.3235076   -6.3324975    1.0682876 
H    -0.0347205   -6.0715374   -0.6541399 
H     1.6395360   -6.3500741   -0.1244531 
H     6.5780665    0.8010146    1.8588503 
H     3.8769466   -1.9361293    3.1252202 
H     0.4812826    0.2503604    2.8347653 
H     5.7757007   -1.0475721    2.6208579 
H    -3.4968678    3.9157879   -3.9343781 
H    -3.0064183    5.0779445   -2.6813407 
H    -1.9151463    3.7466670   -3.1331197 
H     1.7907313   -1.4026761    3.2596354 
H    -4.4555546    2.7745345    3.3067985 
H    -2.7589975    2.5920119    2.7836322 
H    -3.5285592    4.1958394    2.7795522 
H    -4.4529819    1.8418423    1.0270903 
H    -5.3315674    4.7865541    0.9482417 
H    -5.9366430    3.4742414   -0.0897802 
H    -6.2434859    3.4381137    1.6594254 
H    -0.4252513    3.0705203   -1.3706932 
H    -4.6540860    3.4671204   -1.7577296 
H    -2.7779722    0.8232802    1.3052347 
H     5.2674842   -2.1258930   -0.3330174 
H     2.4586719   -3.7224062   -2.7661092 
H     1.9119334   -0.6246224   -5.3184244 
H     3.7661146   -3.4961209   -1.0699139 
H    -2.7171099    1.4083960   -2.8771211 
H    -3.9672695    0.9465752   -1.6356637 
H    -4.4347985    1.5715794   -3.2392120 
H     1.8214560   -2.6273492   -4.5120317 
H    -0.1816972    4.1560167    1.0718369 
H    -0.3855395    5.9270185    1.1685130 
H    -1.4005515    4.8549829    2.1604239 
H    -1.3963392    5.0425321   -0.9106420 
H    -3.4739612    6.0706066    1.1065847 
H    -2.4151793    7.0491355    0.0697222 
H    -3.7079582    6.0622854   -0.6575310 
H     1.2835087    1.8522472   -2.1373059 

----------------------------------------------------------
M-III
----------------------------------------------------------
PBE0/def2-SV(P)/D4:
114
Energy = -4610.104696660	dispersion contribution = -0.1645579092
C     0.9679671    6.1953077    1.4190712 
C    -0.9752902    4.5921290    2.2196328 
C    -0.3300637    5.7127487    1.6626738 
C     3.0591232   -2.7773436   -2.4211160 
C    -0.6657605    3.3642087    2.8301530 
C     2.1300551   -2.9148975    3.1861485 
C     2.5642187   -3.6682169    1.9272108 
C     3.7596134   -4.5806081    2.2066651 
Si    2.8062475   -2.5292335    0.4062704 
C     1.6175020   -0.0104824   -0.0090257 
C     1.3222865   -1.3572651    0.2955547 
C     2.8920872   -3.6325146   -1.1666007 
C     0.8513205    1.1469861   -0.2738410 
C     0.0757476   -2.0333436    0.4554893 
C     1.8558013    4.2186896   -1.9042623 
C    -0.4961160    3.5617697   -2.9203560 
C     0.4924715    4.3046933   -2.2564934 
C     1.7154275   -4.5938837   -1.3299496 
C    -0.6648299    2.3375391   -3.5786360 
C     4.5957793   -0.7112283    1.7518975 
C     4.4370443   -1.5214299    0.4628805 
C     5.6970649   -2.3419877    0.1765706 
Yb    0.9706955    3.5463476    0.6427990 
C     2.3083923    5.7909129    1.5514861 
C     2.8798956    3.4127213    2.5549526 
C     0.4489238    2.5751843    3.1577704 
C     3.0624051    4.6847273    1.9800961 
C    -4.0282067    0.1888193   -2.7715742 
C     1.8481946    2.5874927    3.0356690 
C    -4.3308795   -2.4843415    2.2718941 
C    -4.4668908   -2.5317647    0.7487786 
C    -5.8419740   -3.0574735    0.3306435 
Yb   -0.2094873   -0.5684102   -1.6981275 
Si   -3.9538279   -0.8882327   -0.0894437 
C    -1.7401675    0.7805099   -0.1049986 
C    -2.1011208   -0.5723105    0.1384704 
C    -4.3072940   -1.0832633   -1.9729999 
C    -0.5346696    1.4837448   -0.2842751 
C    -1.2997173   -1.7219749    0.3806533 
C     2.9354588    3.3216330   -2.0033002 
C     2.6106465    1.0087334   -3.2268931 
C     0.0711053    1.1957437   -3.9340963 
C     3.2259863    2.0516292   -2.5223658 
C    -3.5315276   -2.2639387   -2.5550708 
C     1.3728483    0.6690062   -3.7945612 
C    -4.5208176    1.1052714    1.9340926 
C    -4.9383093    0.6317347    0.5399827 
C    -6.4554064    0.4574573    0.4481057 
H     0.9179015    7.1688953    0.9188439 
H    -2.0613151    4.6971276    2.1193919 
H    -1.0726446    6.4186364    1.2742464 
H     3.1221922   -3.3989459   -3.3352357 
H     2.1992526   -2.0893053   -2.5532867 
H     3.9611922   -2.1423585   -2.3868696 
H    -1.5877239    2.8166233    3.0532264 
H     1.8866233   -3.6214789    4.0031212 
H     2.9283651   -2.2500310    3.5595605 
H     1.2381203   -2.2922935    2.9996794 
H     1.7192698   -4.3247445    1.6390181 
H     4.6272736   -4.0065218    2.5777429 
H     3.5133996   -5.3286675    2.9845843 
H     4.0881600   -5.1350645    1.3091766 
H     2.6742184    0.1889364   -0.2043965 
H     3.8079469   -4.2454470   -1.0531573 
H     1.4696191    1.8536165   -0.8482254 
H     0.2000416   -3.1053317    0.6464370 
H     2.1859307    5.1593779   -1.4381134 
H    -1.4384263    4.1244565   -2.9311577 
H     0.0895661    5.2822428   -1.9535238 
H     0.7622630   -4.0471769   -1.4578946 
H     1.8487039   -5.2370671   -2.2214643 
H     1.5928118   -5.2615844   -0.4594278 
H    -1.6913385    2.2537462   -3.9573985 
H     3.6924505   -0.1205491    1.9865933 
H     4.7965857   -1.3700658    2.6153618 
H     5.4487609   -0.0089459    1.6762313 
H     4.3394181   -0.7982347   -0.3713238 
H     5.8750793   -3.1112902    0.9472347 
H     5.6509958   -2.8567676   -0.7986045 
H     6.5907989   -1.6888070    0.1586820 
H     2.9714814    6.5513694    1.1241423 
H     3.8407733    2.8909451    2.6252070 
H     0.1183177    1.6109864    3.5578022 
H     4.1237954    4.8476508    1.7624200 
H    -4.2240996    0.0383815   -3.8512531 
H    -4.6526343    1.0366104   -2.4403438 
H    -2.9741240    0.5141698   -2.6696032 
H     2.2598794    1.6258781    3.3603488 
H    -4.4567575   -3.4913696    2.7139536 
H    -3.3454612   -2.0990297    2.5880282 
H    -5.1034819   -1.8361884    2.7223968 
H    -3.7272436   -3.2684764    0.3778231 
H    -6.6578693   -2.3912723    0.6586530 
H    -5.9329869   -3.1755738   -0.7632873 
H    -6.0330470   -4.0494287    0.7834027 
H    -2.5936810    1.4382236   -0.3006007 
H    -5.3859934   -1.3129793   -2.0734251 
H    -1.8909017   -2.6346972    0.5047597 
H     3.8327131    3.7609719   -1.5472981 
H     3.3338833    0.2040032   -3.4083737 
H    -0.5452700    0.5285847   -4.5588227 
H     4.2746485    1.7981340   -2.3207072 
H    -2.4360485   -2.1337612   -2.4192050 
H    -3.7854816   -3.2217275   -2.0688275 
H    -3.7138096   -2.3802763   -3.6408881 
H     1.4576462   -0.2845469   -4.3396148 
H    -3.4302477    1.2616107    2.0049367 
H    -5.0203826    2.0597082    2.1908585 
H    -4.8002882    0.3743150    2.7121683 
H    -4.6688548    1.4385187   -0.1703727 
H    -6.8232141   -0.2716242    1.1913695 
H    -6.9758085    1.4131135    0.6509687 
H    -6.7825209    0.1094400   -0.5480892 
H    -0.7355420    2.4576499   -0.7566400 

----------------------------------------------------------
M-IV
----------------------------------------------------------
PBE0/def2-SV(P)/D4:
114
Energy = -4610.152055915	dispersion contribution = -0.1741734904
C     3.7647299    1.4285882    2.5326916 
C     1.8541575    2.9991878    3.4319635 
C     3.0199180    2.5920735    2.7668689 
C     0.4429905   -4.8398620   -1.9820189 
C     0.7242341    2.4505671    4.0529076 
C    -1.2932310   -2.6180878    2.9756790 
C    -1.4687374   -3.5702664    1.7965683 
C    -1.8152128   -4.9750712    2.2973457 
Si   -0.0281653   -3.5603451    0.5251337 
C     1.7877429   -1.4061822   -0.1006212 
C     0.4208529   -1.7380644    0.1197780 
C    -0.6900350   -4.4638329   -1.0273932 
C     2.5001735   -0.2188039   -0.4049840 
C    -0.7346410   -0.9019159    0.0780524 
C     2.9800427    0.1994261   -3.9082827 
C     0.9264422    1.7064204   -4.5760004 
C     2.2309945    1.3456696   -4.2075125 
C    -1.7976891   -3.6893743   -1.7400152 
C    -0.3400462    1.1331925   -4.7689411 
C     2.1590884   -3.9879204    2.3650486 
C     1.5170652   -4.5340654    1.0938411 
C     1.2995726   -6.0456377    1.2208918 
Yb    1.1014589    0.5003696    1.7568423 
C     3.7889043    0.0863946    2.9357841 
C     1.7554365   -0.9161616    4.2825440 
C     0.1986653    1.2014410    4.4181002 
C     3.0209538   -0.8171465    3.6844733 
C    -1.6192013    3.9267353   -3.1158452 
C     0.6116572   -0.1360303    4.5151098 
C    -2.4255074    2.4187056    2.3275243 
C    -2.9397182    2.8871957    0.9697216 
C    -3.8881247    4.0762249    1.1469079 
Yb    0.5847106   -0.1705923   -2.2685474 
Si   -1.5820329    3.1931503   -0.3563017 
C     1.0114063    1.9498651   -0.5658825 
C    -0.3737309    1.7024782   -0.3442989 
C    -2.5068369    3.3235387   -2.0273188 
C     2.1833419    1.1528111   -0.5971489 
C    -1.0505794    0.4690263   -0.1040112 
C     2.8279498   -1.1935003   -3.8693923 
C     0.4663999   -2.2777378   -4.3392723 
C    -0.9804616   -0.1137864   -4.7195655 
C     1.8404453   -2.1691335   -4.0733776 
C    -3.1236113    1.9969343   -2.4684361 
C    -0.6597180   -1.4689255   -4.5521395 
C     0.1733111    4.9199659    1.1567235 
C    -0.6263198    4.8352529   -0.1389797 
C    -1.4872413    6.0902824   -0.3157311 
H     4.6027364    1.6400408    1.8580826 
H     1.7463350    4.0864805    3.3612261 
H     3.4868922    3.4482615    2.2648342 
H     0.0481659   -5.2745375   -2.9207213 
H     1.0484750   -3.9598597   -2.2550274 
H     1.1263983   -5.5850408   -1.5429142 
H    -0.0002570    3.2418923    4.2777300 
H    -2.1867162   -2.6249133    3.6298322 
H    -0.4282793   -2.9007892    3.5992868 
H    -1.1371153   -1.5757910    2.6488215 
H    -2.3443553   -3.2185648    1.2147860 
H    -1.0444983   -5.3546053    2.9904879 
H    -2.7711749   -4.9650213    2.8544594 
H    -1.9189061   -5.7097071    1.4800877 
H     2.4681779   -2.2590962   -0.0263333 
H    -1.1379538   -5.4035610   -0.6477027 
H     3.5728285   -0.4027046   -0.5097324 
H    -1.6598556   -1.4583087    0.2553890 
H     3.9931927    0.4790128   -3.5964268 
H     0.8633723    2.7942136   -4.6957623 
H     2.8492213    2.2430951   -4.0866056 
H    -1.4383628   -2.7149931   -2.1158144 
H    -2.1769049   -4.2518206   -2.6151403 
H    -2.6610516   -3.4915340   -1.0801792 
H    -1.0760184    1.9168756   -4.9745557 
H     2.3471081   -2.9055808    2.3005544 
H     1.5133411   -4.1605928    3.2447895 
H     3.1258881   -4.4870190    2.5709199 
H     2.2369485   -4.3819421    0.2637562 
H     0.6886427   -6.2916176    2.1050794 
H     0.8005459   -6.4911779    0.3442753 
H     2.2692954   -6.5637597    1.3461840 
H     4.6714485   -0.4180971    2.5243515 
H     1.5849027   -1.9426097    4.6271064 
H    -0.8359602    1.3080029    4.7652734 
H     3.5369478   -1.7812524    3.7435643 
H    -2.1237226    3.9053607   -4.1012284 
H    -1.3626144    4.9782697   -2.9065041 
H    -0.6722784    3.3712187   -3.2176048 
H    -0.1964525   -0.7549310    4.9208433 
H    -3.2639334    2.1854573    3.0122190 
H    -1.8087146    1.5067656    2.2487374 
H    -1.8089574    3.1916184    2.8158047 
H    -3.5460225    2.0628907    0.5431940 
H    -3.3951750    4.9055259    1.6831247 
H    -4.2621115    4.4754443    0.1882213 
H    -4.7697979    3.7842342    1.7483410 
H     1.2485160    2.9989130   -0.7629201 
H    -3.3412760    4.0289797   -1.8433064 
H    -2.1332886    0.5977566   -0.0147306 
H     3.7668335   -1.6677637   -3.5601190 
H     0.1652339   -3.3298297   -4.3180636 
H    -2.0607214    0.0073051   -4.8623609 
H     2.2690464   -3.1664107   -3.9208178 
H    -2.3530037    1.2238190   -2.6355529 
H    -3.8360971    1.5988460   -1.7242434 
H    -3.6762045    2.1123757   -3.4209781 
H    -1.5654682   -2.0842363   -4.6069191 
H     0.8403729    4.0544083    1.2879910 
H     0.7992354    5.8332995    1.1813792 
H    -0.4911468    4.9591917    2.0385723 
H     0.0990942    4.8230549   -0.9780678 
H    -2.1521121    6.2473524    0.5495836 
H    -0.8461684    6.9886409   -0.3956861 
H    -2.1236125    6.0598235   -1.2161313 
H     3.0752874    1.7461887   -0.8152229 

----------------------------------------------------------
M-V
----------------------------------------------------------
PBE0/def2-SV(P)/D4:
114
Energy = -4610.160481627	dispersion contribution = -0.1741012543
C     2.8719090    1.4637839    3.2657646 
C     0.7127000    2.9148790    3.7093073 
C     2.0351153    2.5855392    3.3692623 
C     1.0456771   -4.4121134    2.5636356 
C    -0.4965872    2.2952599    4.0576849 
C    -3.1394650   -3.0074911   -1.1882328 
C    -2.1524342   -3.9637518   -0.5180894 
C    -2.8539597   -5.2841469   -0.1865936 
Si   -1.1045207   -3.2791171    0.9390388 
C     1.1273095   -1.5850154    0.4110107 
C    -0.2954301   -1.6206568    0.4354633 
C     0.1739557   -4.6608060    1.3299839 
C     2.1131299   -0.6141416    0.1147644 
C    -1.2435669   -0.5920793    0.1466571 
C     2.8615626   -1.5502811   -3.2003126 
C     1.6626112    0.4523129   -4.4231823 
C     2.6682512   -0.2876293   -3.7807632 
C     1.0052938   -5.1511175    0.1422384 
C     0.3063624    0.3503373   -4.7724803 
C    -3.2309787   -2.0139412    2.5386421 
C    -2.0921686   -3.0352038    2.5696560 
C    -2.5843609   -4.3413402    3.2012656 
Yb    0.5093980    0.5881122    1.9015059 
C     2.8489827    0.0851395    3.5253724 
C     0.6253463   -1.0514828    4.3705286 
C    -1.0116362    1.0153065    4.3171758 
C     1.9687867   -0.9003675    3.9955208 
C    -0.2002713    3.6506326   -3.6566307 
C    -0.5602827   -0.3056059    4.4624207 
C    -2.6248760    3.4527085    1.5021027 
C    -2.7223936    3.6772897   -0.0046567 
C    -3.4587707    4.9842469   -0.3093796 
Yb    0.4577192   -0.5323103   -1.9937488 
Si   -1.0605717    3.4972254   -0.9455771 
C     1.1408314    1.7392971   -0.5316852 
C    -0.2819525    1.8000143   -0.5108774 
C    -1.4716219    3.5777058   -2.8114250 
C     2.1184646    0.7479254   -0.2761295 
C    -1.2392952    0.7770781   -0.2350129 
C     2.1515139   -2.7344465   -2.9527101 
C    -0.4126577   -2.8966416   -3.5565142 
C    -0.7820592   -0.5248040   -4.6355422 
C     0.8628931   -3.2677704   -3.1056244 
C    -2.3884689    2.4359711   -3.2458583 
C    -1.0729914   -1.8031971   -4.1366233 
C     0.6718631    5.0036169    0.8296087 
C     0.1967760    4.9032336   -0.6168084 
C    -0.2646895    6.2702327   -1.1300318 
H     3.8434381    1.7547754    2.8498084 
H     0.5583291    3.9936786    3.5993938 
H     2.5738255    3.4848625    3.0487892 
H     1.6564846   -5.3060025    2.7937985 
H     1.7420989   -3.5670399    2.4287729 
H     0.4403012   -4.1914469    3.4591146 
H    -1.2989964    3.0392693    4.1079015 
H    -3.6466008   -3.5111272   -2.0343513 
H    -3.9312799   -2.6736054   -0.4932535 
H    -2.6453748   -2.1111078   -1.5962763 
H    -1.3723683   -4.1878224   -1.2705456 
H    -3.7095474   -5.1266076    0.4929826 
H    -3.2562568   -5.7507098   -1.1061629 
H    -2.1854294   -6.0229732    0.2880899 
H     1.5910503   -2.5340318    0.6780347 
H    -0.4960275   -5.5018646    1.5961933 
H     3.1254505   -1.0156942    0.2114254 
H    -2.2754720   -0.9342051    0.2449907 
H     3.8753078   -1.6249770   -2.7901120 
H     2.0473052    1.4395728   -4.7048493 
H     3.5788254    0.3154503   -3.6874589 
H     1.6741605   -4.3716436   -0.2621223 
H     1.6416026   -6.0059581    0.4414275 
H     0.3678565   -5.4967811   -0.6893174 
H    -0.0250026    1.2786711   -5.2489335 
H    -2.8817735   -1.0003726    2.2819668 
H    -4.0204256   -2.2955771    1.8181676 
H    -3.7137559   -1.9462935    3.5330199 
H    -1.3152544   -2.6239284    3.2406682 
H    -3.3964354   -4.8022116    2.6136845 
H    -1.7867710   -5.0953656    3.3107887 
H    -2.9897136   -4.1483235    4.2131320 
H     3.8119928   -0.3651061    3.2576830 
H     0.4239395   -2.1019391    4.6086666 
H    -2.0963748    1.0654666    4.4703207 
H     2.4750875   -1.8720829    4.0231637 
H    -0.4356603    3.6198341   -4.7381570 
H     0.3625997    4.5819350   -3.4739144 
H     0.4788755    2.8063942   -3.4446087 
H    -1.4016276   -0.9614400    4.7128107 
H    -3.6281256    3.4565535    1.9706796 
H    -2.1504810    2.4881720    1.7495142 
H    -2.0333293    4.2448899    1.9924864 
H    -3.3500199    2.8622019   -0.4174356 
H    -2.9520928    5.8507538    0.1493497 
H    -3.5447270    5.1836965   -1.3915899 
H    -4.4853381    4.9575096    0.1028400 
H     1.6165803    2.6859982   -0.8008971 
H    -2.0272243    4.5243416   -2.9594628 
H    -2.2710814    1.1280421   -0.3271809 
H     2.7947344   -3.4553283   -2.4341372 
H    -1.1279609   -3.7047853   -3.3685484 
H    -1.6940080   -0.0533446   -5.0189337 
H     0.8285744   -4.2792505   -2.6872453 
H    -1.9346172    1.4488031   -3.0472525 
H    -3.3602808    2.4636900   -2.7218428 
H    -2.5998740    2.4812785   -4.3318162 
H    -2.1441289   -2.0150533   -4.2353076 
H     1.0384332    4.0376301    1.2123929 
H     1.4948993    5.7379590    0.9274370 
H    -0.1411481    5.3387188    1.4975416 
H     1.0731682    4.6156440   -1.2317821 
H    -1.0940571    6.6724349   -0.5241500 
H     0.5615971    7.0040464   -1.0719691 
H    -0.6058864    6.2426854   -2.1789752 
H     3.1346227    1.1311693   -0.4056493 

----------------------------------------------------------
[(η9-CNT)Yb(μ-η8:η8-COTTIPS)Yb(η9-CNT)]
----------------------------------------------------------
PBE0/def2-SV(P)/D4:
114
Energy = -4610.163952676	dispersion contribution = -0.1727444141
C     4.1253215    1.9711527    1.6980327 
C     1.9870880    3.0376472    2.8163867 
C     3.1607507    2.9269326    2.0535232 
C     3.0952266   -4.2474371    1.1765106 
C     1.1388728    2.2485710    3.6104751 
C    -2.4956173   -3.4509180   -0.1324127 
C    -1.1704938   -4.2155041   -0.1641763 
C    -1.4138756   -5.6819980    0.2055252 
Si    0.3192063   -3.4423338    0.7751623 
C     1.8628287   -1.4030763   -0.4772976 
C     0.6136777   -1.6634649    0.1539362 
C     1.8095515   -4.6012169    0.4216850 
C     2.4965848   -0.2798498   -1.0597215 
C    -0.4880763   -0.7952657    0.4149424 
C     1.2785447    0.2655503   -4.7338381 
C    -1.1663821    1.1605939   -4.3072787 
C     0.1949054    1.1538392   -4.6516752 
C     2.0686378   -4.8872406   -1.0605412 
C    -2.1670810    0.2860970   -3.8527167 
C    -1.0363162   -2.6161194    3.2635431 
C     0.1299906   -3.4234421    2.6894162 
C     0.1497187   -4.8194685    3.3200431 
Yb    1.6470014    0.6135726    1.3319255 
C     4.4400127    0.6236385    1.9334742 
C     2.8856919   -0.8416464    3.4823300 
C     1.0241274    0.9303478    4.0821586 
C     3.9554533   -0.4843928    2.6460334 
C     0.7014146    5.3435307   -0.2967155 
C     1.7214443   -0.2882637    4.0399475 
C    -3.7835931    1.7293765   -0.9431064 
C    -2.9484891    2.9625523   -1.2944178 
C    -3.8562639    4.1937131   -1.3751377 
Yb    0.0676211   -0.3250530   -2.2073435 
Si   -1.3506788    3.2667202   -0.2680362 
C     1.0427366    1.9014596   -0.9861678 
C    -0.2287870    1.7279093   -0.3704369 
C    -0.5373031    4.8285881   -1.0366756 
C     2.1592876    1.0796485   -1.2689629 
C    -0.8268130    0.5665048    0.2031821 
C     1.5767254   -1.0891478   -4.5187514 
C    -0.3088585   -2.7399522   -3.6933828 
C    -2.3402813   -1.0645334   -3.5065078 
C     0.9495717   -2.2762592   -4.1095238 
C    -0.3217605    4.7689722   -2.5520895 
C    -1.6072743   -2.2619816   -3.4519416 
C    -2.3164421    2.6376484    2.4506574 
C    -1.6570047    3.7085031    1.5788422 
C    -2.3737695    5.0478723    1.7763572 
H     4.8358081    2.4030789    0.9840277 
H     1.5759115    4.0490000    2.7205480 
H     3.3635933    3.8741189    1.5406240 
H     3.8652486   -5.0273250    1.0213679 
H     3.5335337   -3.2879929    0.8520693 
H     2.9248122   -4.1693358    2.2642818 
H     0.2715766    2.8359003    3.9313783 
H    -3.2609339   -3.9884094   -0.7257227 
H    -2.8953786   -3.3561320    0.8930997 
H    -2.4091358   -2.4384720   -0.5581309 
H    -0.8181608   -4.1925179   -1.2143655 
H    -1.8414802   -5.7755054    1.2191292 
H    -2.1387444   -6.1434811   -0.4921342 
H    -0.4968466   -6.2950093    0.1755488 
H     2.5080733   -2.2779372   -0.5373932 
H     1.4572156   -5.5568645    0.8570449 
H     3.4915911   -0.5216716   -1.4437666 
H    -1.3147178   -1.3000816    0.9178112 
H     2.1882229    0.8095061   -5.0127838 
H    -1.5620181    2.1804167   -4.3742366 
H     0.5242072    2.1712057   -4.8925229 
H     2.3642501   -3.9866707   -1.6265715 
H     2.8812577   -5.6295227   -1.1782120 
H     1.1750159   -5.3015002   -1.5588202 
H    -3.0958592    0.8391599   -3.6752929 
H    -0.9928514   -1.5516038    2.9820815 
H    -2.0142685   -3.0154155    2.9397798 
H    -1.0243812   -2.6581440    4.3701440 
H     1.0579539   -2.9074379    3.0037008 
H    -0.7630841   -5.3905229    3.0775016 
H     1.0132928   -5.4260105    2.9991139 
H     0.1973528   -4.7430634    4.4233553 
H     5.3203232    0.3360183    1.3473380 
H     2.9574883   -1.9037637    3.7430917 
H     0.0905355    0.8115558    4.6445224 
H     4.5864656   -1.3595054    2.4530998 
H     1.0414050    6.3043848   -0.7286136 
H     0.4954684    5.5219388    0.7729224 
H     1.5537562    4.6439532   -0.3469734 
H     1.1638183   -1.0571352    4.5861242 
H    -4.6594549    1.6553658   -1.6169012 
H    -3.2158883    0.7909281   -1.0481297 
H    -4.1773143    1.7759214    0.0881759 
H    -2.5375903    2.7878655   -2.3083850 
H    -4.3588245    4.3883551   -0.4117035 
H    -3.3153981    5.1130829   -1.6576766 
H    -4.6535122    4.0395192   -2.1272494 
H     1.2188435    2.9175132   -1.3359653 
H    -1.3244688    5.5907489   -0.8738997 
H    -1.8269096    0.7561483    0.5967299 
H     2.6456435   -1.2680164   -4.6819485 
H    -0.2470235   -3.8034161   -3.4359095 
H    -3.3602382   -1.2306155   -3.1401584 
H     1.6816787   -3.0904864   -4.0619166 
H     0.4034696    3.9929371   -2.8532425 
H    -1.2616820    4.5574998   -3.0907395 
H     0.0597608    5.7372085   -2.9293041 
H    -2.2370734   -3.0688455   -3.0616127 
H    -1.7314572    1.7046560    2.4881331 
H    -2.4158298    2.9989343    3.4928282 
H    -3.3344753    2.3884840    2.1008415 
H    -0.6227426    3.8314556    1.9556165 
H    -3.4313194    4.9942451    1.4650312 
H    -2.3678497    5.3340231    2.8456347 
H    -1.9057693    5.8752017    1.2163499 
H     2.9582758    1.6297034   -1.7739991 

----------------------------------------------------------
TS-I
----------------------------------------------------------
PBE0/def2-SV(P)/D4:
114
Energy = -4610.087124075	dispersion contribution = -0.1634917163
C     4.8034779    2.7275473    0.8736782 
C     2.2618476    2.2640808    0.3584423 
C     3.5151055    2.8973515    0.3429303 
C    -1.4232271   -4.7000081   -2.3229964 
C     1.6243981    1.1555992    0.9389007 
C    -1.2905858   -3.3407995    3.1782748 
C    -2.1078404   -3.7309023    1.9424761 
C    -2.7213927   -5.1215777    2.1215601 
Si   -1.1267651   -3.4580048    0.3170338 
C    -0.0605850   -1.3725848   -1.1319438 
C    -0.8810158   -1.6069882    0.0072034 
C    -2.2093284   -4.1807499   -1.1186076 
C     0.2388999   -0.2616547   -1.9551338 
C    -1.6805473   -0.7153894    0.7832839 
C     6.5191456   -0.3029540   -1.1391011 
C     4.9215280    1.0859500   -2.7114865 
C     6.0227823    0.7748559   -1.8917698 
C    -3.2724101   -3.1839368   -1.5906280 
C     3.8953049    0.4309646   -3.4081956 
C     1.6353167   -3.6724894    1.1058227 
C     0.5523904   -4.3745576    0.2892171 
C     0.4462220   -5.8538033    0.6660886 
Yb    4.0191123    0.1953228   -0.1194804 
C     5.5350114    1.8086204    1.6433222 
C     4.3703526   -0.3607981    2.5983772 
C     1.9060129    0.0495559    1.7554814 
C     5.3710522    0.5795894    2.3026058 
C    -3.6943852    4.1946307   -2.5713564 
C     2.9947686   -0.5595926    2.4007155 
C    -3.2083292    3.1824045    2.9799519 
C    -4.0367566    3.0687385    1.6958108 
C    -5.2651929    3.9788159    1.7703224 
Yb   -2.2767597   -0.2239230   -1.5922529 
Si   -2.9592213    3.2777082    0.1241647 
C    -1.0026599    1.9377413   -1.2575382 
C    -1.8322455    1.7773880   -0.1108758 
C    -4.1705380    3.3513933   -1.3880983 
C    -0.1508224    1.0994751   -2.0140681 
C    -2.0637198    0.6527092    0.7352077 
C     6.0613763   -1.5353069   -0.6434871 
C     3.8312201   -2.5619858   -1.6065875 
C     3.3366341   -0.8476218   -3.5237308 
C     4.9291250   -2.3643170   -0.7522226 
C    -4.5470044    1.9486978   -1.8742935 
C     3.2866917   -2.0316413   -2.7840173 
C    -0.6760226    4.7776923    1.0395469 
C    -1.9075939    4.8744493    0.1371965 
C    -2.7115758    6.1415601    0.4355945 
H     5.4651433    3.5244398    0.5154786 
H     1.5635392    2.7779276   -0.3107703 
H     3.4894857    3.7722612   -0.3167938 
H    -2.1016313   -5.0920366   -3.1059756 
H    -0.8161460   -3.8989898   -2.7842385 
H    -0.7362422   -5.5177531   -2.0497057 
H     0.5838385    1.1162274    0.6064527 
H    -1.9277350   -3.3088156    4.0826938 
H    -0.4922081   -4.0786763    3.3730587 
H    -0.8091752   -2.3525728    3.0730674 
H    -2.9581655   -3.0233933    1.8692437 
H    -1.9535768   -5.9118032    2.1770974 
H    -3.3019105   -5.1683251    3.0628974 
H    -3.4123020   -5.3886320    1.3034493 
H     0.4294357   -2.2743879   -1.5181465 
H    -2.7460863   -5.0413839   -0.6777940 
H     0.9060658   -0.5308340   -2.7775875 
H    -2.2079119   -1.2125926    1.6015581 
H     7.4816859   -0.0410666   -0.6849578 
H     4.9271442    2.1550948   -2.9567425 
H     6.6677801    1.6531653   -1.7711316 
H    -2.8142246   -2.4996570   -2.3404565 
H    -4.1036851   -3.6783973   -2.1271763 
H    -3.7165031   -2.5934182   -0.7643394 
H     3.3944131    1.1327650   -4.0873868 
H     1.7772480   -2.6310833    0.7762775 
H     1.3892470   -3.6519834    2.1818751 
H     2.6074137   -4.1932191    1.0050219 
H     0.8696869   -4.3295412   -0.7717039 
H     0.2370249   -5.9783623    1.7432663 
H    -0.3508497   -6.3828112    0.1133019 
H     1.3968239   -6.3819945    0.4603851 
H     6.5862201    2.1152940    1.6880724 
H     4.8036755   -1.2175802    3.1270101 
H     1.0045872   -0.5659103    1.8575573 
H     6.3386481    0.2241580    2.6746380 
H    -4.4458050    4.2027360   -3.3850915 
H    -3.5114240    5.2439741   -2.2868455 
H    -2.7546525    3.7993357   -2.9985527 
H     2.6846200   -1.5112896    2.8461067 
H    -3.7985738    2.8673159    3.8616429 
H    -2.2918001    2.5678744    2.9518320 
H    -2.8972078    4.2270348    3.1572121 
H    -4.4180352    2.0293990    1.6340329 
H    -4.9900149    5.0474033    1.7874466 
H    -5.9564300    3.8287204    0.9232529 
H    -5.8388902    3.7779165    2.6954153 
H    -1.0647586    2.9346221   -1.7101564 
H    -5.0952163    3.8191299   -1.0021028 
H    -2.7828481    0.8581145    1.5322065 
H     6.7483818   -1.9215069    0.1186195 
H     3.2710496   -3.4512640   -1.2940714 
H     2.6344617   -0.8854636   -4.3662167 
H     4.9472727   -3.1347036    0.0286464 
H    -3.7282092    1.5649241   -2.5238737 
H    -4.7317130    1.2385766   -1.0432598 
H    -5.4511816    1.9541250   -2.5117993 
H     2.5283910   -2.7124053   -3.1926483 
H    -0.0894523    3.8653334    0.8428080 
H    -0.0088176    5.6481570    0.8895834 
H    -0.9533155    4.7628550    2.1074362 
H    -1.5400911    4.9578815   -0.9050992 
H    -3.0350919    6.1700378    1.4911955 
H    -2.0995909    7.0475812    0.2632326 
H    -3.6186581    6.2328678   -0.1886644 
H     0.2895961    1.6158404   -2.8744602 

----------------------------------------------------------
TS-II
----------------------------------------------------------
PBE0/def2-SV(P)/D4:
114
Energy = -4610.098765617	dispersion contribution = -0.1693014587
C     1.4560057    5.2280082    2.3204884 
C    -0.6008373    3.5676569    2.3192772 
C     0.1390192    4.7555199    2.1777085 
C     2.3287803   -2.7956054   -2.7217857 
C    -0.4152817    2.2164522    2.6541798 
C     1.9318210   -3.0831604    2.9558518 
C     2.0775156   -3.8211575    1.6231431 
C     3.1165654   -4.9399237    1.7189986 
Si    2.3413477   -2.6442042    0.1366125 
C     1.4308007   -0.0314631   -0.3492103 
C     1.0250372   -1.2802482    0.1790710 
C     2.0853293   -3.6585850   -1.4846816 
C     0.7597794    1.1494406   -0.7629621 
C    -0.2686436   -1.7665132    0.5340348 
C     3.0610766    4.0610684   -1.0202052 
C     0.9397842    4.1235210   -2.5959439 
C     1.8576711    4.5061177   -1.6016465 
C     0.7275167   -4.3535450   -1.5712867 
C     0.7462390    3.1268639   -3.5600059 
C     4.4940702   -1.1010569    1.2731153 
C     4.0984621   -1.8963898    0.0290069 
C     5.1888681   -2.9017498   -0.3496034 
Yb    1.6381996    2.8563360    0.8937823 
C     2.7416041    4.7502663    2.6258144 
C     3.1103561    2.1773761    3.0994134 
C     0.6147435    1.3198786    2.9752960 
C     3.3983072    3.5422363    2.9145169 
C    -4.7039703    0.7083646   -2.8318615 
C     2.0095710    1.3031087    3.1384216 
C    -4.6612871   -1.7502594    2.3023139 
C    -4.8067094   -1.8891250    0.7841566 
C    -6.2174027   -2.3534121    0.4135814 
Yb   -0.5262369   -0.7014553   -1.7728292 
Si   -4.1915884   -0.3290663   -0.1448076 
C    -1.8407353    1.0795884   -0.4874830 
C    -2.3115666   -0.1654019    0.0171623 
C    -4.6369619   -0.5766847   -2.0072102 
C    -0.5804758    1.6254755   -0.7980400 
C    -1.6099258   -1.3193694    0.4640891 
C     3.9084697    2.9352405   -1.0435850 
C     3.5119879    1.0366889   -2.8341293 
C     1.3429737    1.9440566   -4.0217332 
C     4.0716355    1.7352332   -1.7565355 
C    -3.6987276   -1.5827169   -2.6751602 
C     2.4423724    1.1198310   -3.7369058 
C    -4.4734905    1.8136340    1.7741961 
C    -5.0240921    1.2892191    0.4475969 
C    -6.5518596    1.2130319    0.4693478 
H     1.5022950    6.2919289    2.0619283 
H    -1.6453086    3.7412042    2.0366156 
H    -0.5119029    5.5631410    1.8241198 
H     2.1450212   -3.3567157   -3.6585043 
H     1.6751118   -1.8960156   -2.7421743 
H     3.3563548   -2.3980990   -2.7676567 
H    -1.3602895    1.6729690    2.5527593 
H     1.6504407   -3.7827594    3.7662589 
H     2.8783122   -2.6015342    3.2576899 
H     1.1595265   -2.2959620    2.9064311 
H     1.1043462   -4.3087647    1.4145479 
H     4.1047493   -4.5484544    2.0179422 
H     2.8227347   -5.6866508    2.4812422 
H     3.2487827   -5.4794235    0.7639926 
H     2.4846992    0.0220625   -0.6364479 
H     2.8588300   -4.4512803   -1.4797693 
H     1.4207833    1.7863787   -1.3651978 
H    -0.2475421   -2.8021561    0.8902168 
H     3.4375836    4.8068661   -0.3054714 
H     0.1314248    4.8643851   -2.6543941 
H     1.5699705    5.4763088   -1.1731051 
H    -0.1105480   -3.6262389   -1.5565967 
H     0.6360427   -4.9450576   -2.5029686 
H     0.5504210   -5.0402692   -0.7256464 
H    -0.1581202    3.3447055   -4.1439072 
H     3.7246613   -0.3604164    1.5490698 
H     4.6520774   -1.7632688    2.1433615 
H     5.4409062   -0.5522236    1.1063689 
H     4.0314871   -1.1742513   -0.8077958 
H     5.3413219   -3.6627099    0.4345240 
H     4.9647703   -3.4368829   -1.2888008 
H     6.1576375   -2.3858303   -0.4921540 
H     3.4722489    5.5628342    2.5427161 
H     4.0406691    1.6145250    3.2356556 
H     0.2165694    0.3016999    3.0464331 
H     4.4802877    3.7069851    2.9693602 
H    -4.9567455    0.4933925   -3.8884820 
H    -5.4677861    1.4068025   -2.4505904 
H    -3.7359556    1.2437380   -2.8282421 
H     2.3515752    0.2749680    3.2979927 
H    -4.8457931   -2.7168175    2.8090161 
H    -3.6560529   -1.4025846    2.5985456 
H    -5.3937374   -1.0294474    2.7069205 
H    -4.1200829   -2.6959030    0.4583264 
H    -6.9834773   -1.5994737    0.6626944 
H    -6.3170301   -2.5840829   -0.6610255 
H    -6.4782880   -3.2750877    0.9682343 
H    -2.6400540    1.7763372   -0.7645298 
H    -5.6480279   -1.0263071   -2.0105343 
H    -2.2774837   -2.1256278    0.7807252 
H     4.7209885    3.0588761   -0.3139470 
H     4.1012668    0.1318227   -3.0349978 
H     0.7926637    1.5587388   -4.8925042 
H     4.9409745    1.1898424   -1.3658711 
H    -2.7301166   -1.0878680   -2.9141342 
H    -3.4899673   -2.4723180   -2.0534911 
H    -4.0884615   -1.9339461   -3.6491998 
H     2.4882281    0.2859985   -4.4518955 
H    -3.3752268    1.9138458    1.7430515 
H    -4.8986366    2.8075879    2.0122087 
H    -4.7203134    1.1442353    2.6160774 
H    -4.7498962    2.0302766   -0.3291482 
H    -6.9105368    0.5544018    1.2799964 
H    -6.9950878    2.2115367    0.6465437 
H    -6.9716917    0.8296290   -0.4782044 
H    -0.6477223    2.5932818   -1.3077457 

----------------------------------------------------------
TS-III
----------------------------------------------------------
PBE0/def2-SV(P)/D4:
114
Energy = -4610.099365180	dispersion contribution = -0.1624782378
C     0.8391839    5.8754276    1.7452160 
C    -1.0665928    4.3368384    2.7428766 
C    -0.4446934    5.4320554    2.1138390 
C     3.2574464   -2.6018152   -2.6068108 
C    -0.7376969    3.1025077    3.3321114 
C     2.2951974   -2.7214683    2.9989599 
C     2.7501570   -3.4681187    1.7433643 
C     3.9694244   -4.3467792    2.0281753 
Si    2.9636119   -2.3349672    0.2122231 
C     1.6986468    0.1537598   -0.1964071 
C     1.4479600   -1.2034856    0.0985134 
C     3.0824042   -3.4489268   -1.3476949 
C     0.8900971    1.2880481   -0.4357714 
C     0.2209346   -1.9069709    0.2839493 
C     1.3930605    4.0937852   -2.3957426 
C    -0.9582903    3.2613195   -3.2545997 
C     0.0137667    4.0803752   -2.6651219 
C     1.9108470   -4.4154267   -1.5192076 
C    -1.0921818    2.0099244   -3.8744798 
C     4.6912396   -0.4572057    1.5581958 
C     4.5630371   -1.2784798    0.2727094 
C     5.8487371   -2.0626317   -0.0011443 
Yb    0.7699169    3.2381188    1.1091000 
C     2.1812177    5.4552570    1.8015650 
C     2.7929621    3.1172439    2.8782459 
C     0.3846525    2.2958163    3.5920372 
C     2.9521388    4.3652532    2.2468899 
C    -4.2885027    0.0786107   -2.6056027 
C     1.7791130    2.2999955    3.4101450 
C    -3.8831731   -2.3592181    2.5418439 
C    -4.2318500   -2.4738518    1.0568512 
C    -5.6431555   -3.0309278    0.8589659 
Yb   -0.1873370   -0.4108282   -1.8696770 
Si   -3.8675231   -0.8688747    0.0766890 
C    -1.6950145    0.8617961   -0.1508212 
C    -2.0083589   -0.4954042    0.1054145 
C    -4.4067439   -1.1760769   -1.7424677 
C    -0.5108732    1.5914469   -0.3885052 
C    -1.1610378   -1.6270884    0.2766725 
C     2.5242857    3.2845864   -2.5988446 
C     2.2652572    0.9029798   -3.7064420 
C    -0.3160529    0.9056099   -4.2665052 
C     2.8590979    2.0220927   -3.1025194 
C    -3.6240181   -2.3338135   -2.3608124 
C     1.0227733    0.4609998   -4.1902663 
C    -4.3349180    1.1854332    2.0713272 
C    -4.8254918    0.6628779    0.7194905 
C    -6.3444359    0.4806924    0.7171320 
H     0.7668704    6.8266693    1.2066915 
H    -2.1546853    4.4627054    2.7248013 
H    -1.2012789    6.1447484    1.7676241 
H     3.3438550   -3.2321894   -3.5129843 
H     2.3906473   -1.9291830   -2.7575110 
H     4.1513522   -1.9555937   -2.5656098 
H    -1.6517051    2.5719928    3.6187026 
H     2.0697837   -3.4308553    3.8187644 
H     3.0761530   -2.0349162    3.3704011 
H     1.3870429   -2.1234042    2.8093101 
H     1.9236138   -4.1490888    1.4586311 
H     4.8202359   -3.7485565    2.4002331 
H     3.7420492   -5.1003134    2.8065692 
H     4.3152844   -4.8933885    1.1325191 
H     2.7458056    0.3875183   -0.4060901 
H     3.9992799   -4.0567717   -1.2154235 
H     1.4602684    2.0710112   -0.9600051 
H     0.3751041   -2.9790090    0.4519651 
H     1.6849202    5.0520508   -1.9412744 
H    -1.9365934    3.7580335   -3.2160491 
H    -0.4434736    5.0216316   -2.3285740 
H     0.9591418   -3.8713214   -1.6668622 
H     2.0583936   -5.0638735   -2.4044574 
H     1.7762629   -5.0775427   -0.6460324 
H    -2.1331213    1.8588953   -4.1869942 
H     3.7679049    0.1037504    1.7883067 
H     4.9118022   -1.1054479    2.4249132 
H     5.5206958    0.2728450    1.4819129 
H     4.4480997   -0.5641616   -0.5669214 
H     6.0499926   -2.8141302    0.7812697 
H     5.8192675   -2.5934005   -0.9681788 
H     6.7214036   -1.3818608   -0.0287872 
H     2.8228934    6.1848548    1.2956173 
H     3.7553104    2.5962172    2.9256348 
H     0.0655317    1.3360730    4.0117841 
H     4.0025797    4.5140920    1.9738492 
H    -4.5605178   -0.1292757   -3.6588318 
H    -4.9461919    0.8918603   -2.2525030 
H    -3.2557474    0.4765517   -2.6059995 
H     2.2006641    1.3407279    3.7290796 
H    -3.9291024   -3.3475173    3.0384209 
H    -2.8689405   -1.9511899    2.6980357 
H    -4.5946551   -1.7003947    3.0705073 
H    -3.5406368   -3.2195614    0.6169180 
H    -6.4140690   -2.3638298    1.2810498 
H    -5.8882922   -3.1861628   -0.2062566 
H    -5.7503456   -4.0092870    1.3656515 
H    -2.5695499    1.5038160   -0.2986342 
H    -5.4737800   -1.4712019   -1.7168759 
H    -1.7218732   -2.5562790    0.4187168 
H     3.4247537    3.7963479   -2.2328115 
H     3.0290301    0.1413617   -3.9063753 
H    -0.9303982    0.1839843   -4.8271330 
H     3.9375609    1.8496436   -2.9900559 
H    -2.5337445   -2.1250376   -2.3660381 
H    -3.7562831   -3.2798804   -1.8071562 
H    -3.9255144   -2.5151006   -3.4104046 
H     1.1343981   -0.5086431   -4.6998057 
H    -3.2410031    1.3343064    2.0808399 
H    -4.8137369    2.1537881    2.3164908 
H    -4.5816292    0.4871700    2.8896350 
H    -4.6009435    1.4461440   -0.0315640 
H    -6.6683119   -0.2249337    1.5020270 
H    -6.8579566    1.4408627    0.9164234 
H    -6.7230021    0.0991297   -0.2478766 
H    -0.7300957    2.5640277   -0.8562783 

----------------------------------------------------------
TS-IV
----------------------------------------------------------
PBE0/def2-SV(P)/D4:
114
Energy = -4610.143042645	dispersion contribution = -0.1721016884
C     0.2578356    2.5945123    4.0221364 
C     1.9615496    3.8343524    2.4389236 
C     1.4698601    3.0876931    3.5197769 
C    -4.9495941   -1.3032435    1.3348288 
C     1.5275856    4.3918509    1.2281697 
C    -2.6515730    0.8693105   -3.5695992 
C    -3.3841901   -0.1764073   -2.7139684 
C    -4.7712025   -0.3942560   -3.3334214 
Si   -3.4801658    0.0728115   -0.8012139 
C    -1.6987069   -0.2451392    1.4036460 
C    -1.7350613   -0.1219819   -0.0155473 
C    -4.6959511   -1.2690712   -0.1745993 
C    -0.6872638   -0.4275336    2.3810145 
C    -0.6511984   -0.1025398   -0.9407836 
C     0.1031175   -3.8820160    3.0223359 
C     2.1114461   -4.2570786    1.3609721 
C     1.4189376   -3.9988497    2.5535286 
C    -4.2995498   -2.6553221   -0.6693516 
C     1.8677462   -4.4763664   -0.0040416 
C    -3.6784748    2.9151549   -1.1760636 
C    -4.2339215    1.7708072   -0.3289870 
C    -5.7642647    1.8063056   -0.3559720 
Yb    0.0690549    1.7908814    1.1503667 
C    -1.1148794    2.6516612    3.7481490 
C    -1.9580120    3.8777968    1.5745552 
C     0.3462578    4.5685124    0.4914430 
C    -1.9922111    3.1906320    2.7970945 
C     4.6885831   -2.4566437   -0.6404509 
C    -1.0371368    4.3811858    0.6405819 
C     2.5235742    2.6978062   -1.7828972 
C     3.3217270    1.4589864   -2.1794113 
C     4.6458316    1.8687071   -2.8295990 
Yb    0.0297913   -2.2853463    0.5974410 
Si    3.5326346    0.1490788   -0.7877684 
C     1.7731150   -0.3145738    1.4515321 
C     1.8257855   -0.1129796    0.0433308 
C     4.1432339   -1.4467078   -1.6508196 
C     0.7325298   -0.4651732    2.4026636 
C     0.7668990   -0.0777564   -0.9128574 
C    -1.2109753   -4.0532533    2.5633848 
C    -1.6508571   -4.7293657    0.0495110 
C     0.7988740   -4.6241941   -0.9011406 
C    -1.8962529   -4.4346645    1.4000704 
C     3.0874049   -2.0715390   -2.5623438 
C    -0.5985089   -4.7462987   -0.8773464 
C     4.5430338    1.8720865    1.3024802 
C     4.8545028    0.6010709    0.5185325 
C     6.2844243    0.6523998   -0.0297424 
H     0.4414403    1.9727849    4.9064893 
H     3.0450609    3.9594408    2.5361335 
H     2.2998759    2.7689985    4.1619243 
H    -5.8348015   -1.9268410    1.5639008 
H    -4.0969455   -1.7512241    1.8742370 
H    -5.1327800   -0.3031709    1.7668432 
H     2.3833835    4.7828370    0.6659780 
H    -2.4162309    0.4470730   -4.5648653 
H    -3.2869421    1.7526682   -3.7435773 
H    -1.7076892    1.2385618   -3.1366266 
H    -2.8281449   -1.1317763   -2.8116707 
H    -5.3858997    0.5212029   -3.2671789 
H    -4.6783676   -0.6410132   -4.4083487 
H    -5.3408323   -1.2097396   -2.8601312 
H    -2.6834477   -0.2090890    1.8742766 
H    -5.6523750   -0.9882619   -0.6574158 
H    -1.1071795   -0.5383080    3.3842377 
H    -0.9858583   -0.0697627   -1.9768967 
H     0.0998860   -3.5432864    4.0649637 
H     3.1913904   -4.2008081    1.5403988 
H     2.1281770   -3.7673528    3.3569662 
H    -3.2872252   -2.9101248   -0.3210255 
H    -4.9849818   -3.4352046   -0.2830791 
H    -4.2981674   -2.7356217   -1.7694755 
H     2.8148460   -4.5034448   -0.5519242 
H    -2.5782861    2.8931368   -1.2547084 
H    -4.0866398    2.8793051   -2.1999637 
H    -3.9632420    3.8990517   -0.7566482 
H    -3.9087173    1.9333676    0.7177148 
H    -6.1580976    1.6062159   -1.3687864 
H    -6.2226035    1.0725058    0.3270842 
H    -6.1348051    2.8064163   -0.0590793 
H    -1.6747309    2.0770163    4.4955185 
H    -2.9761984    4.0128801    1.1976701 
H     0.5684520    5.0090908   -0.4878574 
H    -3.0287981    2.9483387    3.0608495 
H     4.9373519   -3.4180290   -1.1303223 
H     5.6075378   -2.0967651   -0.1489890 
H     3.9540866   -2.6703424    0.1538417 
H    -1.5635186    4.7432715   -0.2494861 
H     2.3872774    3.3783330   -2.6456488 
H     1.5134964    2.4413169   -1.4163061 
H     3.0299440    3.2723830   -0.9896590 
H     2.7400539    0.9278229   -2.9591916 
H     5.2405616    2.5128597   -2.1589695 
H     5.2743483    1.0038519   -3.1041214 
H     4.4625869    2.4491195   -3.7537035 
H     2.7544116   -0.3701777    1.9308794 
H     4.9858272   -1.1258515   -2.2951170 
H     1.1366654    0.0078719   -1.9390346 
H    -1.9248678   -3.8163974    3.3610858 
H    -2.5955866   -4.9391322   -0.4626360 
H     1.1714365   -4.6910571   -1.9300626 
H    -2.9752518   -4.4560683    1.5940360 
H     2.1907266   -2.3788870   -1.9964595 
H     2.7572272   -1.3778738   -3.3559915 
H     3.4816663   -2.9765626   -3.0639232 
H    -0.9852775   -4.9047902   -1.8913009 
H     3.5391322    1.8460950    1.7538998 
H     5.2735411    2.0260908    2.1205112 
H     4.5900275    2.7661990    0.6551626 
H     4.8135565   -0.2485240    1.2305610 
H     6.4447123    1.5473744   -0.6534537 
H     7.0142176    0.7044352    0.8003745 
H     6.5474971   -0.2253673   -0.6436353 
H     1.1187027   -0.6223649    3.4131888 

----------------------------------------------------------
TS-V
----------------------------------------------------------
PBE0/def2-SV(P)/D4:
114
Energy = -4610.149997275	dispersion contribution = -0.1715619855
C     0.4579995    2.8586862    3.8661018 
C     2.0273985    3.8219372    1.9824647 
C     1.6309511    3.1845462    3.1695145 
C    -4.9038913    1.3957672    1.5275991 
C     1.4670796    4.3706968    0.8174902 
C    -2.6984866   -1.4069222   -3.0461753 
C    -3.7419608   -1.1427253   -1.9587226 
C    -5.1345605   -1.0688859   -2.5930745 
Si   -3.4015848    0.2878957   -0.7183803 
C    -1.6749714   -0.1403397    1.5311924 
C    -1.7035493    0.0276437    0.1184780 
C    -4.8689628    0.2443588    0.5199127 
C    -0.6632399   -0.3218292    2.5061686 
C    -0.6331638    0.0450788   -0.8253370 
C    -0.2358737   -3.9699832    2.9166507 
C     1.4264723   -4.6202467    0.9764652 
C     0.9530768   -4.3358364    2.2674749 
C    -5.1043078   -1.1063536    1.1999295 
C     1.0021910   -4.5872061   -0.3629060 
C    -2.3795511    2.3659860   -2.5526291 
C    -3.4459242    2.0432278   -1.5038003 
C    -4.8276082    2.4419863   -2.0314992 
Yb    0.1208682    1.8314161    1.1427576 
C    -0.9326795    2.9805136    3.7356601 
C    -1.9734807    3.8845549    1.4884015 
C     0.2235935    4.5130918    0.1803610 
C    -1.8902835    3.3980975    2.8015123 
C     4.9980599   -1.5046534    1.5893409 
C    -1.1398702    4.2952048    0.4365025 
C     2.9924731    0.7154304   -3.4091010 
C     3.5768777   -0.3934461   -2.5213755 
C     4.9557336   -0.7629270   -3.0844595 
Yb   -0.1096517   -2.1736723    0.6744734 
Si    3.6163759   -0.1207160   -0.6108393 
C     1.7803782   -0.3083559    1.5320355 
C     1.8411953   -0.1814931    0.1139023 
C     4.7358517   -1.5142829    0.0806519 
C     0.7531636   -0.3875476    2.5051584 
C     0.7832435   -0.0559079   -0.8323484 
C    -1.5968999   -3.7966354    2.6275925 
C    -2.4477450   -3.9912157    0.1398285 
C    -0.1587944   -4.3487686   -1.1168590 
C    -2.4740379   -3.8535974    1.5352498 
C     4.2717293   -2.8995044   -0.3589541 
C    -1.5318948   -4.1344690   -0.9142644 
C     3.8861850    2.7252060   -0.9102103 
C     4.4244663    1.5418701   -0.1082138 
C     5.9541962    1.5430031   -0.1463581 
H     0.7055855    2.3323890    4.7954503 
H     3.1216179    3.8641914    1.9265898 
H     2.5104473    2.8356542    3.7234038 
H    -5.8328048    1.3587919    2.1284292 
H    -4.0563474    1.3673131    2.2331984 
H    -4.8769132    2.3803535    1.0301258 
H     2.2615768    4.7342783    0.1596694 
H    -3.0116431   -2.2639483   -3.6737933 
H    -2.5749817   -0.5428203   -3.7236925 
H    -1.7101906   -1.6573732   -2.6294250 
H    -3.7304170   -2.0262880   -1.2925272 
H    -5.1990688   -0.2527391   -3.3336261 
H    -5.3639699   -2.0085798   -3.1310457 
H    -5.9401483   -0.9113295   -1.8559044 
H    -2.6615017   -0.1308125    1.9940936 
H    -5.7333453    0.4022880   -0.1543714 
H    -1.0767321   -0.4216828    3.5132257 
H    -0.9848712    0.1647850   -1.8514004 
H    -0.0420874   -3.7651962    3.9759358 
H     2.4928526   -4.8644667    1.0217422 
H     1.7785618   -4.3803562    2.9877146 
H    -4.2854468   -1.3819605    1.8860580 
H    -6.0369997   -1.0840970    1.7956150 
H    -5.2033144   -1.9269057    0.4684321 
H     1.8529552   -4.7671722   -1.0303250 
H    -1.3549189    2.2750459   -2.1562147 
H    -2.4588427    1.7121934   -3.4399462 
H    -2.4969012    3.4073280   -2.9106293 
H    -3.2326090    2.6868981   -0.6292892 
H    -5.0983189    1.8743562   -2.9384351 
H    -5.6322481    2.2881502   -1.2926306 
H    -4.8397682    3.5138127   -2.3078742 
H    -1.4297641    2.5624265    4.6190359 
H    -3.0227115    3.9387695    1.1772108 
H     0.3613367    4.9063696   -0.8340654 
H    -2.8977217    3.2263824    3.1971751 
H     5.8616036   -2.1512974    1.8360755 
H     5.2187484   -0.4977444    1.9857808 
H     4.1340243   -1.9037159    2.1489272 
H    -1.7350837    4.5378845   -0.4512674 
H     2.7758417    0.3184815   -4.4189309 
H     2.0629761    1.1675840   -3.0266223 
H     3.7156342    1.5370028   -3.5405353 
H     2.9258863   -1.2854731   -2.6333790 
H     5.6692260    0.0738256   -2.9782614 
H     5.4053536   -1.6444813   -2.6007804 
H     4.8820360   -0.9861408   -4.1659666 
H     2.7617947   -0.3631542    2.0077373 
H     5.7049245   -1.3039978   -0.4139137 
H     1.1401099   -0.0186310   -1.8616015 
H    -2.1428838   -3.5151992    3.5357850 
H    -3.4625116   -3.8894276   -0.2612630 
H     0.0731503   -4.3574309   -2.1885212 
H    -3.4998636   -3.6644228    1.8700197 
H     3.2733379   -3.1172087    0.0514233 
H     4.2055437   -3.0031484   -1.4552670 
H     4.9582550   -3.6883405    0.0059630 
H    -2.0468383   -4.0483321   -1.8775256 
H     2.7859251    2.7186852   -0.9957576 
H     4.1775838    3.6851190   -0.4439084 
H     4.2989525    2.7288698   -1.9327706 
H     4.1092352    1.6808958    0.9460889 
H     6.3338238    1.3747278   -1.1704018 
H     6.3512849    2.5214196    0.1864179 
H     6.4001593    0.7712668    0.5024916 
H     1.1548384   -0.5123431    3.5146907 
